# Supplementary material for: Neuronal ensemble-specific DNA methylation strengthens engram stability
Source: Nat Commun. 2020 Jan 31;11:639. doi: 10.1038/s41467-020-14498-4 (PMC6994722; doi:10.1038/s41467-020-14498-4)
Supplement: Supplementary file 5 — Supplementary Data 1 [file 41467_2020_14498_MOESM5_ESM.xlsx]

## Sheet: Read me
This file shows the differentially methylated regions (DMRs) in hippocampal neurons overexpressing Dnmt3a2 identified in the paper entitled 'Neuronal ensemble-specific DNA methylation strengthens engram stability' by Gulmez Karaca et al.

## Sheet: All_DMRs
seqnames	start	end	width	strand	length	nCG	meanMethy_ESARE_HA_GFP	meanMethy_ESARE_HA_Dnmt3a	diff.Methy	areaStat	direction	annotation	geneChr	geneStart	geneEnd	geneLength	geneStrand	geneId	transcriptId	distanceToTSS	ENSEMBL	SYMBOL	GENENAME
chr6	136405604	136405688	85	*	85	8	0.247531	0.841502	0.593971	19.3688	hyper	Intron (uc009elt.3/100502936, intron 1 of 1)	6	136400315	136415569	15255	2	100502936	uc009elt.3	9881	ENSMUSG00000045291	E330021D16Rik	RIKEN cDNA E330021D16 gene
chr1	182257919	182258060	142	*	142	15	0.29084	0.880058	0.589218	38.359	hyper	Distal Intergenic	1	182275770	182282759	6990	2	13244	uc007dxw.1	24699	ENSMUSG00000038633	Degs1	delta(4)-desaturase, sphingolipid 1
chrX	157373193	157373488	296	*	296	5	0.318235	0.775076	0.456842	7.79024	hyper	Intron (uc009ury.1/18675, intron 3 of 21)	20	157162075	157415286	253212	2	18675	uc009ury.1	41798	ENSMUSG00000057457	Phex	phosphate regulating endopeptidase homolog, X-linked
chr6	103068498	103068558	61	*	61	5	0.448836	0.901135	0.452298	11.7001	hyper	Distal Intergenic	6	102794384	102794485	102	1	102466636	uc033itq.1	274114	ENSMUSG00000098533	Mir6373	microRNA 6373
chr14	6670946	6671021	76	*	76	5	0.428126	0.875948	0.447822	14.2127	hyper	Intron (uc029sep.2/100041515, intron 1 of 6)	14	6264553	6593957	329405	2	100861615	uc029sey.1	-76989	ENSMUSG00000079396	LOC100861615	alpha takusan-like
chrX	136215473	136215567	95	*	95	8	0.0617045	0.472177	0.410473	18.1009	hyper	Promoter (<=1kb)	20	136213972	136215513	1542	2	19716	uc009uig.1	0	ENSMUSG00000050071	Bex1	brain expressed X-linked 1
chr10	25458998	25459139	142	*	142	13	0.494176	0.873261	0.379085	28.0326	hyper	Intron (uc007erk.3/13822, intron 3 of 19)	10	25466973	25502138	35166	1	13822	uc007err.1	-7834	ENSMUSG00000019978	Epb41l2	erythrocyte membrane protein band 4.1 like 2
chr6	84135605	84135713	109	*	109	8	0.269404	0.601345	0.33194	15.1671	hyper	Intron (uc009cor.2/26903, intron 32 of 54)	6	84149874	84211059	61186	1	26903	uc009cow.2	-14161	ENSMUSG00000033788	Dysf	dysferlin
chrX	83847986	83848109	124	*	124	14	0.347762	0.671816	0.324054	31.0377	hyper	Intron (uc009tri.2/13405, intron 29 of 78)	20	83486674	83487924	1251	2	100502723	uc009trk.3	-360062	ENSMUSG00000035522	Tsga8	testis specific gene A8
chrY	8824023	8824498	476	*	476	4	0.462333	0.780947	0.318614	9.68709	hyper	Distal Intergenic	21	8832249	8835169	2921	2	100039753	uc012hti.1	10671	ENSMUSG00000101053	Gm20815	predicted gene, 20815
chr4	88800746	88800834	89	*	89	5	0.407638	0.724656	0.317018	9.59542	hyper	Promoter (<=1kb)	4	88800320	88800868	549	1	545654	uc008tnv.3	426	ENSMUSG00000095101	Gm13285	predicted gene 13285
chr14	3275550	3275618	69	*	69	4	0.483325	0.794037	0.310713	9.74807	hyper	Intron (uc007saq.4/544990, intron 1 of 2)	14	3262402	3305831	43430	1	73549	uc007sav.2	13148	ENSMUSG00000079407	1700110I01Rik	RIKEN cDNA 1700110I01 gene
chr5	117865249	117865331	83	*	83	5	0.182796	0.477995	0.2952	12.5494	hyper	Promoter (1-2kb)	5	117866839	117958840	92002	1	18125	uc008zfy.3	-1508	ENSMUSG00000029361	Nos1	nitric oxide synthase 1, neuronal
chr1	38210183	38210233	51	*	51	4	0.431359	0.722741	0.291382	9.9167	hyper	Exon (uc007ast.2/16764, exon 12 of 22)	1	38052786	38129662	76877	2	56210	uc007asr.1	-80521	ENSMUSG00000026082	Rev1	REV1, DNA directed polymerase
chr6	53031276	53031358	83	*	83	5	0.54754	0.838382	0.290842	15.2167	hyper	Intron (uc009bzb.2/231986, intron 1 of 4)	6	52768068	53068624	300557	2	231986	uc009bzb.2	37266	ENSMUSG00000063568	Jazf1	JAZF zinc finger 1
chr5	122193825	122193950	126	*	126	10	0.647019	0.930622	0.283603	24.0002	hyper	Distal Intergenic	5	122209729	122242297	32569	1	74096	uc008zku.2	-15779	ENSMUSG00000064267	Hvcn1	hydrogen voltage-gated channel 1
chr13	67892925	67893012	88	*	88	8	0.672843	0.951407	0.278565	22.35	hyper	Distal Intergenic	13	67863326	67863923	598	1	408058	uc007rbt.2	29599	ENSMUSG00000064063	BC048507	cDNA sequence BC048507
chr11	112870419	112870546	128	*	128	4	0.243852	0.520598	0.276746	10.518	hyper	Distal Intergenic	11	112822965	112825128	2164	2	76393	uc007mef.2	-45291	NA	1700012H19Rik	RIKEN cDNA 1700012H19 gene
chr17	81529024	81529242	219	*	219	4	0.388698	0.6566	0.267901	11.2154	hyper	Intron (uc029tkt.1/20541, intron 1 of 6)	17	81441773	81444972	3200	2	20541	uc008dru.1	-84052	ENSMUSG00000054640	Slc8a1	solute carrier family 8 (sodium/calcium exchanger), member 1
chr16	91561823	91561874	52	*	52	6	0.350344	0.618224	0.267881	13.9006	hyper	Intron (uc007zxq.1/15980, intron 6 of 6)	16	91547094	91564007	16914	1	15980	uc007zxq.1	14729	ENSMUSG00000022965	Ifngr2	interferon gamma receptor 2
chr19	21789051	21789137	87	*	87	4	0.331282	0.597632	0.266349	11.5144	hyper	Intron (uc008gzd.2/83921, intron 1 of 3)	19	21778340	21858360	80021	1	83921	uc008gzh.2	10711	ENSMUSG00000024754	Tmem2	transmembrane protein 2
chr3	129624468	129624564	97	*	97	4	0.346763	0.612869	0.266106	10.959	hyper	Intron (uc008rid.2/170439, intron 3 of 4)	3	129532515	129638495	105981	1	170439	uc008rif.2	91953	ENSMUSG00000041220	Elovl6	ELOVL family member 6, elongation of long chain fatty acids (yeast)
chr13	81691602	81691742	141	*	141	5	0.440389	0.70318	0.262791	13.4926	hyper	Intron (uc007rhy.1/67486, intron 3 of 7)	13	81673837	81687285	13449	2	67486	uc007rhx.1	-4317	ENSMUSG00000035834	Polr3g	polymerase (RNA) III (DNA directed) polypeptide G
chr4	153261108	153261161	54	*	54	4	0.460379	0.720043	0.259664	10.4811	hyper	Distal Intergenic	4	153373221	153482830	109610	2	230959	uc008was.1	221669	ENSMUSG00000039546	Ajap1	adherens junction associated protein 1
chrX	136270361	136270451	91	*	91	17	0.0446066	0.301366	0.25676	30.6335	hyper	Promoter (<=1kb)	20	136270253	136271978	1726	1	12070	uc012hov.1	108	ENSMUSG00000046432	Bex3	brain expressed X-linked 3
chr10	73180896	73180951	56	*	56	4	0.487229	0.742461	0.255232	10.0775	hyper	Intron (uc007fpc.1/uc007fpc.1, intron 1 of 1)	10	73099342	74317264	1217923	1	11994	uc007fpe.1	81554	ENSMUSG00000052613	Pcdh15	protocadherin 15
chr1	166297718	166297774	57	*	57	4	0.480348	0.73258	0.252232	9.8614	hyper	Intron (uc011wvd.1/100039795, intron 6 of 9)	1	166254139	166316832	62694	1	100039795	uc011wvj.1	43579	ENSMUSG00000040612	Ildr2	immunoglobulin-like domain containing receptor 2
chr4	142588436	142588488	53	*	53	5	0.31155	0.563678	0.252128	12.2839	hyper	Distal Intergenic	4	142139240	142239401	100162	2	71529	uc008vpx.2	-349035	ENSMUSG00000040606	Kazn	kazrin, periplakin interacting protein
chr11	111510034	111510104	71	*	71	13	0.7238	0.97388	0.25008	30.4489	hyper	Distal Intergenic	11	111066164	111076825	10662	1	16518	uc007mdw.2	443870	ENSMUSG00000041695	Kcnj2	potassium inwardly-rectifying channel, subfamily J, member 2
chr3	50932584	50932655	72	*	72	4	0.370817	0.620805	0.249988	10.4551	hyper	Distal Intergenic	3	51224447	51251654	27208	1	12457	uc008pdm.2	-291792	ENSMUSG00000023087	Noct	nocturnin
chrX	71051974	71052083	110	*	110	4	0.117733	0.365465	0.247732	8.57125	hyper	Promoter (1-2kb)	20	71050256	71154717	104462	1	333639	uc012hjo.2	1718	ENSMUSG00000059401	Mamld1	mastermind-like domain containing 1
chr11	105445864	105445990	127	*	127	4	0.391652	0.634222	0.24257	9.71508	hyper	Intron (uc007lxj.2/632687, intron 3 of 11)	11	105360798	105456735	95938	2	632687	uc007lxj.2	10745	ENSMUSG00000078627	2010-03-01	membrane-associated ring finger (C3HC4) 10
chr18	43144657	43144797	141	*	141	5	0.317097	0.55875	0.241653	13.1771	hyper	Intron (uc008eud.1/uc008eud.1, intron 1 of 8)	18	43207697	43317481	109785	1	269019	uc008eue.1	-62900	ENSMUSG00000039954	Stk32a	serine/threonine kinase 32A
chr3	54163513	54163737	225	*	225	4	0.470741	0.710318	0.239577	9.6104	hyper	Intron (uc008pfc.2/22066, intron 1 of 3)	3	54156373	54224237	67865	1	22066	uc008pfg.1	7140	ENSMUSG00000027748	Trpc4	transient receptor potential cation channel, subfamily C, member 4
chr1	42231013	42231118	106	*	106	4	0.236828	0.475049	0.238221	9.75442	hyper	Distal Intergenic	1	42648200	42667672	19473	2	66297	uc007aur.1	436554	ENSMUSG00000060424	Pantr1	POU domain, class 3, transcription factor 3 adjacent noncoding transcript 1
chr13	8424468	8424521	54	*	54	4	0.389806	0.625945	0.236139	9.19552	hyper	Intron (uc007pkf.2/94191, intron 1 of 9)	13	8202866	8768762	565897	1	94191	uc007pkh.2	221602	ENSMUSG00000052551	Adarb2	adenosine deaminase, RNA-specific, B2
chr3	79864991	79865061	71	*	71	4	0.246044	0.480815	0.234771	10.065	hyper	Distal Intergenic	3	79885930	79946278	60349	1	68659	uc008pny.2	-20869	ENSMUSG00000027955	Fam198b	family with sequence similarity 198, member B
chr15	102672907	102672966	60	*	60	4	0.266174	0.49965	0.233476	9.89134	hyper	Promoter (1-2kb)	15	102671792	102671866	75	2	751542	uc012aad.1	-1041	ENSMUSG00000076009	Mir688	microRNA 688
chr15	101161635	101161751	117	*	117	5	0.515658	0.74912	0.233462	12.5801	hyper	Distal Intergenic	15	101174125	101212601	38477	1	11479	uc007xsr.1	-12374	ENSMUSG00000000532	Acvr1b	activin A receptor, type 1B
chr3	108288445	108288496	52	*	52	4	0.231196	0.464502	0.233306	9.9889	hyper	Intron (uc008qyr.2/20661, intron 1 of 19)	3	108284064	108361519	77456	1	20661	uc008qys.2	4381	ENSMUSG00000068747	Sort1	sortilin 1
chr8	25389088	25389233	146	*	146	4	0.31266	0.545495	0.232835	8.83739	hyper	Distal Intergenic	8	25302650	25306270	3621	2	74489	uc009lfw.1	-82818	ENSMUSG00000110140	5430421F17Rik	RIKEN cDNA 5430421F17 gene
chr12	56259376	56259471	96	*	96	4	0.622798	0.85443	0.231632	10.3257	hyper	Intron (uc029rsm.1/100503961, intron 1 of 3)	12	56253243	56266381	13139	1	100503961	uc029rsm.1	6133	ENSMUSG00000112164	Gm19990	predicted gene, 19990
chr4	109236514	109236623	110	*	110	4	0.477465	0.708774	0.231308	9.51827	hyper	Promoter (<=1kb)	4	109235632	109254577	18946	1	108802	uc008uce.2	882	ENSMUSG00000028558	Calr4	calreticulin 4
chr16	34526610	34526676	67	*	67	4	0.619788	0.849011	0.229223	10.913	hyper	Distal Intergenic	16	34152025	34514027	362003	2	545156	uc007zax.2	-12583	ENSMUSG00000061751	Kalrn	kalirin, RhoGEF kinase
chr8	48300766	48300821	56	*	56	4	0.22734	0.454467	0.227126	9.80797	hyper	Promoter (<=1kb)	8	48275915	48300099	24185	2	23965	uc009lrt.1	-667	ENSMUSG00000031561	Tenm3	teneurin transmembrane protein 3
chr11	41893318	41894039	722	*	722	4	0.68777	0.914843	0.227073	3.19226	hyper	Intron (uc007ima.1/uc007ima.1, intron 4 of 8)	11	41910190	42000714	90525	2	14406	uc007imb.2	106675	ENSMUSG00000020436	Gabrg2	gamma-aminobutyric acid (GABA) A receptor, subunit gamma 2
chr15	44691506	44691633	128	*	128	5	0.184258	0.411241	0.226983	10.7778	hyper	Intron (uc033gtr.1/319613, intron 1 of 4)	15	44671856	44706488	34633	2	319613	uc033gtr.1	14855	ENSMUSG00000022340	Sybu	syntabulin (syntaxin-interacting)
chr16	89867266	89867324	59	*	59	4	0.364001	0.5908	0.226798	8.84262	hyper	Intron (uc007zvu.2/21844, intron 7 of 27)	16	89787111	89837875	50765	2	21844	uc007zvt.2	-29391	ENSMUSG00000002489	Tiam1	T cell lymphoma invasion and metastasis 1
chr9	75838991	75839141	151	*	151	4	0.536996	0.763442	0.226447	8.99976	hyper	Intron (uc009qsu.2/12160, intron 2 of 6)	9	75775365	75900316	124952	1	12160	uc009qsu.2	63626	ENSMUSG00000032179	Bmp5	bone morphogenetic protein 5
chr14	119347127	119347190	64	*	64	4	0.392692	0.618387	0.225695	8.79883	hyper	Intron (uc007uzn.2/50787, intron 1 of 1)	14	119138265	119869815	731551	1	50787	uc007uzn.2	208862	ENSMUSG00000053465	Hs6st3	heparan sulfate 6-O-sulfotransferase 3
chr12	84752311	84752392	82	*	82	4	0.186583	0.410964	0.224381	10.6455	hyper	Downstream (2-3kb)	12	84754559	84773112	18554	2	67963	uc007oft.1	20720	ENSMUSG00000021242	Npc2	NPC intracellular cholesterol transporter 2
chr2	7113390	7113504	115	*	115	5	0.324151	0.547804	0.223653	12.094	hyper	Intron (uc008igv.4/14007, intron 2 of 15)	2	6539694	7081302	541609	2	14007	uc008igu.4	-32088	ENSMUSG00000002107	Celf2	CUGBP, Elav-like family member 2
chr8	117626600	117626702	103	*	103	5	0.368376	0.591889	0.223513	11.748	hyper	Intron (uc009npc.2/234779, intron 31 of 32)	8	117661399	117671515	10117	2	74032	uc009npd.1	44813	ENSMUSG00000034308	Sdr42e1	short chain dehydrogenase/reductase family 42E, member 1
chr11	75282349	75282400	52	*	52	6	0.40818	0.631374	0.223194	13.0279	hyper	Distal Intergenic	11	75300259	75348383	48125	2	68275	uc007kdi.2	65983	ENSMUSG00000000751	Rpa1	replication protein A1
chr4	104607152	104607513	362	*	362	4	0.371831	0.594907	0.223077	10.7821	hyper	Intron (uc008txu.1/13131, intron 5 of 9)	4	104766317	104804548	38232	1	110382	uc008txy.1	-158804	ENSMUSG00000029656	C8b	complement component 8, beta polypeptide
chr5	115203982	115204097	116	*	116	5	0.231464	0.453786	0.222322	11.9567	hyper	Distal Intergenic	5	115168691	115194381	25691	2	29867	uc057abi.1	-9601	ENSMUSG00000029544	Cabp1	calcium binding protein 1
chr4	80863171	80863343	173	*	173	5	0.370945	0.592662	0.221718	11.2228	hyper	Distal Intergenic	4	80846571	80850904	4334	1	22178	uc008tju.1	16600	ENSMUSG00000005994	Tyrp1	tyrosinase-related protein 1
chr7	68221831	68221976	146	*	146	4	0.159036	0.37712	0.218084	9.79476	hyper	Intron (uc009hja.1/16001, intron 20 of 20)	7	68236608	68264233	27626	2	78444	uc009hjd.2	42257	ENSMUSG00000030553	Pgpep1l	pyroglutamyl-peptidase I-like
chr16	18061335	18061461	127	*	127	6	0.285963	0.503932	0.217969	13.6088	hyper	Intron (uc007ymr.2/13353, intron 1 of 5)	16	18066403	18071632	5230	1	13353	uc007ymt.2	-4942	ENSMUSG00000003531	Dgcr6	DiGeorge syndrome critical region gene 6
chr14	86327792	86327874	83	*	83	5	0.250253	0.467331	0.217078	11.2883	hyper	Distal Intergenic	14	86245970	86283688	37719	1	75155	uc007utz.1	81822	ENSMUSG00000115271	4930529K09Rik	RIKEN cDNA 4930529K09 gene
chr2	6924010	6924063	54	*	54	4	0.574584	0.791103	0.21652	9.12056	hyper	Exon (uc012bpb.1/68144, exon 1 of 1)	2	6922702	6928722	6021	2	68144	uc012bpb.1	4659	NA	5031426D15Rik	RIKEN cDNA 5031426D15 gene
chr5	92392585	92392637	53	*	53	6	0.302799	0.518848	0.216048	13.1891	hyper	Exon (uc008ycw.2/109979, exon 3 of 3)	5	92388134	92414628	26495	1	109979	uc057buq.2	4451	ENSMUSG00000034842	Art3	ADP-ribosyltransferase 3
chr11	88895210	88895311	102	*	102	8	0.452595	0.667333	0.214738	13.7048	hyper	Distal Intergenic	11	88905928	88936061	30134	1	73921	uc029rnj.1	-10617	ENSMUSG00000087338	Scpep1os	serine carboxypeptidase 1, opposite strand
chr11	22973926	22973999	74	*	74	4	0.31849	0.533109	0.214619	8.97202	hyper	Promoter (1-2kb)	11	22972005	22976496	4492	1	22183	uc007iem.2	1921	ENSMUSG00000044068	Zrsr1	zinc finger (CCCH type), RNA binding motif and serine/arginine rich 1
chr15	101370763	101370950	188	*	188	4	0.518075	0.731917	0.213842	7.97629	hyper	Promoter (<=1kb)	15	101356934	101370125	13192	2	74127	uc007xtc.1	-638	ENSMUSG00000037185	Krt80	keratin 80
chr2	32329344	32329446	103	*	103	5	0.362688	0.576178	0.21349	9.9442	hyper	Intron (uc029twn.1/13429, intron 5 of 17)	2	32308471	32337894	29424	2	13429	uc029twn.1	8448	ENSMUSG00000026825	Dnm1	dynamin 1
chr1	81132479	81132621	143	*	143	4	0.364263	0.577192	0.212929	9.1961	hyper	Intron (uc007brj.1/241134, intron 3 of 6)	1	81077407	81341764	264358	1	241134	uc007brn.1	55072	ENSMUSG00000054976	Nyap2	neuronal tyrosine-phophorylated phosphoinositide 3-kinase adaptor 2
chr5	53207575	53207630	56	*	56	4	0.635776	0.848623	0.212847	9.30407	hyper	Intron (uc008xlc.1/231238, intron 1 of 23)	5	53107083	53213452	106370	2	231238	uc008xlc.1	5822	ENSMUSG00000029189	Sel1l3	sel-1 suppressor of lin-12-like 3 (C. elegans)
chr1	164863319	164863380	62	*	62	4	0.321214	0.533869	0.212654	8.80357	hyper	Promoter (<=1kb)	1	164863121	164871438	8318	1	433374	uc007dir.2	198	ENSMUSG00000104117	Gm20743	predicted gene, 20743
chr4	130264714	130264786	73	*	73	4	0.255267	0.467434	0.212166	7.38964	hyper	Intron (uc029uzq.1/230779, intron 2 of 9)	4	130253497	130275220	21724	2	230779	uc029uzq.1	10434	ENSMUSG00000023232	Serinc2	serine incorporator 2
chr5	142149421	142149549	129	*	129	4	0.552119	0.763895	0.211776	9.59534	hyper	Intron (uc009ail.2/330222, intron 35 of 44)	5	142401497	142462015	60519	1	17425	uc009aio.1	-251948	ENSMUSG00000056493	Foxk1	forkhead box K1
chr9	43498813	43498890	78	*	78	7	0.365432	0.575474	0.210041	15.0473	hyper	Distal Intergenic	9	43310763	43336125	25363	1	72169	uc009pbi.2	188050	ENSMUSG00000032013	Trim29	tripartite motif-containing 29
chr2	38141292	38141349	58	*	58	4	0.558723	0.768595	0.209871	8.52809	hyper	Intron (uc008jng.2/227801, intron 3 of 21)	2	37798990	38287384	488395	2	227801	uc008jng.2	146035	ENSMUSG00000035392	Dennd1a	DENN/MADD domain containing 1A
chrX	134601282	134601364	83	*	83	6	0.115233	0.325017	0.209784	13.8946	hyper	Promoter (<=1kb)	20	134601179	134607060	5882	1	56258	uc057cfu.2	103	ENSMUSG00000045427	Hnrnph2	heterogeneous nuclear ribonucleoprotein H2
chr7	35233252	35233318	67	*	67	4	0.21898	0.428631	0.209651	9.25752	hyper	Distal Intergenic	7	35200878	35215345	14468	2	435965	uc009gjp.2	-17907	ENSMUSG00000001802	Lrp3	low density lipoprotein receptor-related protein 3
chr7	109115336	109115432	97	*	97	4	0.15938	0.36874	0.20936	8.88048	hyper	Distal Intergenic	7	109057487	109083331	25845	2	320360	uc009jdj.2	-32005	ENSMUSG00000048330	Ric3	RIC3 acetylcholine receptor chaperone
chr15	79443257	79443448	192	*	192	4	0.508925	0.717992	0.209067	10.1689	hyper	Promoter (1-2kb)	15	79417852	79442057	24206	2	27373	uc011zwb.1	-1200	ENSMUSG00000022433	Csnk1e	casein kinase 1, epsilon
chr10	95015952	95016041	90	*	90	5	0.386065	0.595021	0.208956	9.94842	hyper	Distal Intergenic	10	94790866	94944578	153713	2	54712	uc007gvz.3	-71374	ENSMUSG00000074785	Plxnc1	plexin C1
chr5	113349942	113350023	82	*	82	4	0.271347	0.478932	0.207585	8.68545	hyper	Distal Intergenic	5	113357294	113357821	528	1	503692	uc008yyg.1	-7271	ENSMUSG00000053873	Aym1	activator of yeast meiotic promoters 1
chr4	129112442	129112515	74	*	74	7	0.390843	0.597272	0.206429	12.7504	hyper	Exon (uc008uwc.2/15444, exon 3 of 3)	4	129111570	129118967	7398	2	15444	uc008uwc.2	6452	ENSMUSG00000028785	Hpca	hippocalcin
chr6	135932315	135932387	73	*	73	4	0.447557	0.653897	0.20634	8.27438	hyper	Intron (uc009elq.2/14812, intron 4 of 14)	6	136043891	136171889	127999	2	14812	uc009elr.1	239502	ENSMUSG00000030209	Grin2b	glutamate receptor, ionotropic, NMDA2B (epsilon 2)
chr8	84731995	84732260	266	*	266	4	0.218296	0.422262	0.203966	9.49764	hyper	Intron (uc009mnc.2/18032, intron 2 of 10)	8	84701457	84704716	3260	1	17095	uc009mnb.1	30538	ENSMUSG00000034041	Lyl1	lymphoblastomic leukemia 1
chr1	34485775	34485857	83	*	83	4	0.228414	0.431659	0.203245	9.22135	hyper	Distal Intergenic	1	34498430	34503062	4633	1	21755	uc007aov.1	-12573	ENSMUSG00000026125	Prss39	protease, serine 39
chr6	77075953	77076067	115	*	115	4	0.296751	0.499824	0.203073	8.94886	hyper	Intron (uc009cjq.2/12386, intron 10 of 19)	6	77242717	77245517	2801	1	74342	uc009cjt.1	-166650	ENSMUSG00000060780	Lrrtm1	leucine rich repeat transmembrane neuronal 1
chr17	56414886	56414949	64	*	64	4	0.434241	0.636356	0.202115	7.89928	hyper	Exon (uc008dbx.3/19280, exon 25 of 29)	17	56418846	56418909	64	2	102465590	uc033hes.1	3960	ENSMUSG00000098339	Mir6977	microRNA 6977
chr4	53246303	53246384	82	*	82	4	0.591656	0.792651	0.200995	8.77304	hyper	Promoter (<=1kb)	4	53246196	53251120	4925	1	78180	uc008sww.2	107	ENSMUSG00000086947	4930522O17Rik	RIKEN cDNA 4930522O17 gene
chr14	29179686	29179792	107	*	107	4	0.380637	0.581248	0.200612	8.94359	hyper	Intron (uc057krw.1/12294, intron 12 of 37)	14	29018208	29033642	15435	1	319476	uc007suj.2	161478	ENSMUSG00000045776	Lrtm1	leucine-rich repeats and transmembrane domains 1
chr3	90446312	90446502	191	*	191	5	0.250848	0.451292	0.200444	10.2962	hyper	Distal Intergenic	3	90407902	90433636	25735	2	229543	uc008qcf.1	-12676	ENSMUSG00000027933	Ints3	integrator complex subunit 3
chr11	35952855	35952950	96	*	96	4	0.566062	0.765837	0.199775	8.53807	hyper	Intron (uc007ili.1/211652, intron 1 of 22)	11	35839178	35980089	140912	2	211652	uc007ili.1	27139	ENSMUSG00000018849	Wwc1	WW, C2 and coiled-coil domain containing 1
chr5	117696454	117696506	53	*	53	4	0.434708	0.63447	0.199762	7.77682	hyper	Intron (uc057bvh.2/333050, intron 10 of 19)	5	117842186	117958840	116655	1	18125	uc008zfx.4	-145680	ENSMUSG00000029361	Nos1	nitric oxide synthase 1, neuronal
chr7	95401072	95401157	86	*	86	4	0.293353	0.491497	0.198144	8.52354	hyper	Distal Intergenic	7	96171244	96911093	739850	1	23966	uc009iiq.3	-770087	ENSMUSG00000048078	Tenm4	teneurin transmembrane protein 4
chr12	99341835	99341887	53	*	53	4	0.257594	0.455307	0.197713	8.61832	hyper	Intron (uc007ors.1/71375, intron 2 of 5)	12	99209461	99291301	81841	2	71375	uc007orv.1	-50534	ENSMUSG00000033713	Foxn3	forkhead box N3
chr3	153296802	153296906	105	*	105	6	0.164591	0.36064	0.19605	13.5087	hyper	Promoter (1-2kb)	3	153296502	153298649	2148	2	75489	uc056zux.1	1743	ENSMUSG00000105023	1700012D16Rik	RIKEN cDNA 1700012D16 gene
chr18	25577460	25577562	103	*	103	5	0.113197	0.308903	0.195706	11.1014	hyper	Intron (uc008ehk.2/108013, intron 2 of 11)	18	25477620	25753983	276364	2	108013	uc008ehk.2	176421	ENSMUSG00000024268	Celf4	CUGBP, Elav-like family member 4
chr2	156774185	156774261	77	*	77	4	0.39957	0.594962	0.195391	8.26617	hyper	Promoter (1-2kb)	2	156775464	156781657	6194	1	98932	uc008nnw.2	-1203	ENSMUSG00000067818	Myl9	myosin, light polypeptide 9, regulatory
chr1	156748557	156748622	66	*	66	5	0.316624	0.50983	0.193207	10.2481	hyper	Distal Intergenic	1	156701642	156718910	17269	2	215015	uc007dcr.1	-29647	ENSMUSG00000033557	Fam20b	family with sequence similarity 20, member B
chr7	110768416	110768510	95	*	95	4	0.217062	0.40997	0.192908	8.49209	hyper	Promoter (<=1kb)	7	110768206	110812409	44204	1	11717	uc009jfl.3	210	ENSMUSG00000005686	Ampd3	adenosine monophosphate deaminase 3
chr5	113116399	113116483	85	*	85	4	0.580237	0.773099	0.192861	7.95112	hyper	Intron (uc008yua.2/243219, intron 1 of 7)	5	113092415	113137986	45572	2	243219	uc057lnf.1	21503	ENSMUSG00000051339	2900026A02Rik	RIKEN cDNA 2900026A02 gene
chr11	110478334	110478473	140	*	140	4	0.156039	0.348776	0.192736	8.87226	hyper	Promoter (<=1kb)	11	110479287	110497974	18688	1	26399	uc007mdt.1	-814	ENSMUSG00000020623	Map2k6	mitogen-activated protein kinase kinase 6
chr2	165166985	165167049	65	*	65	5	0.222223	0.414773	0.19255	9.84386	hyper	Intron (uc012cjh.1/104010, intron 2 of 10)	2	165111507	165181459	69953	2	104010	uc012cjh.1	14410	ENSMUSG00000053166	Cdh22	cadherin 22
chr18	82309408	82309473	66	*	66	5	0.526603	0.717444	0.190842	9.76436	hyper	Distal Intergenic	18	82392496	82406777	14282	2	14427	uc008ftq.1	97304	ENSMUSG00000024553	Galr1	galanin receptor 1
chr3	119893724	119893851	128	*	128	5	0.19046	0.379879	0.189419	10.0783	hyper	Distal Intergenic	3	119760556	119783388	22833	2	56195	uc008rdm.2	-110336	ENSMUSG00000028134	Ptbp2	polypyrimidine tract binding protein 2
chr18	35855732	35855784	53	*	53	6	0.266875	0.45587	0.188995	11.4601	hyper	Promoter (1-2kb)	18	35854691	35861688	6998	1	67393	uc008emy.1	1041	ENSMUSG00000046668	Cxxc5	CXXC finger 5
chr15	77358563	77358621	59	*	59	5	0.0950963	0.283586	0.18849	11.7514	hyper	Distal Intergenic	15	77388217	77399110	10894	2	75761	uc007wnl.2	40489	ENSMUSG00000010601	Apol7a	apolipoprotein L 7a
chr11	16831864	16831914	51	*	51	4	0.246767	0.433217	0.18645	7.9504	hyper	Intron (uc007ibn.1/13649, intron 1 of 15)	11	16905185	16910896	5712	1	13649	uc007ibp.2	-73271	ENSMUSG00000020122	Egfr	epidermal growth factor receptor
chr6	30526852	30526917	66	*	66	6	0.352959	0.539239	0.186279	11.4093	hyper	Distal Intergenic	6	30512286	30520253	7968	1	75647	uc009bfm.2	14566	ENSMUSG00000029784	Ssmem1	serine-rich single-pass membrane protein 1
chr15	30480851	30480907	57	*	57	5	0.187005	0.373116	0.186111	10.4667	hyper	Exon (uc007vjz.2/18163, exon 3 of 23)	15	30172593	31029344	856752	1	18163	uc011zrs.2	308258	ENSMUSG00000022240	Ctnnd2	catenin (cadherin associated protein), delta 2
chr4	132946048	132946098	51	*	51	4	0.192572	0.378282	0.185711	7.77666	hyper	Distal Intergenic	4	132899213	132922551	23339	2	230789	uc008vca.2	-23497	ENSMUSG00000028878	Fam76a	family with sequence similarity 76, member A
chr4	152029960	152030099	140	*	140	6	0.282795	0.467602	0.184807	12.5655	hyper	Promoter (2-3kb)	4	152019776	152027671	7896	2	100090	uc008vyz.1	-2289	ENSMUSG00000028952	Zbtb48	zinc finger and BTB domain containing 48
chr1	188529326	188529433	108	*	108	4	0.527516	0.711724	0.184209	7.46751	hyper	Intron (uc007eaf.2/22283, intron 21 of 70)	1	188537698	188678687	140990	1	22283	uc007eag.1	-8265	ENSMUSG00000026609	Ush2a	usherin
chr1	153201472	153201550	79	*	79	4	0.0908868	0.275064	0.184177	9.80218	hyper	Distal Intergenic	1	153157309	153186447	29139	2	16782	uc007czt.1	-15025	ENSMUSG00000026479	Lamc2	laminin, gamma 2
chr9	65579757	65579812	56	*	56	5	0.106009	0.290163	0.184154	11.8836	hyper	Promoter (<=1kb)	9	65552577	65580087	27511	2	102595	uc009qdn.2	275	ENSMUSG00000050721	Plekho2	pleckstrin homology domain containing, family O member 2
chr7	141221354	141221443	90	*	90	8	0.269906	0.453982	0.184076	15.8138	hyper	Promoter (<=1kb)	7	141221384	141221493	110	2	387206	uc012fws.1	50	ENSMUSG00000065551	Mir210	microRNA 210
chr15	37124531	37124584	54	*	54	4	0.532467	0.716533	0.184066	7.33237	hyper	Distal Intergenic	15	37233036	37363569	130534	1	252973	uc007vne.3	-108452	ENSMUSG00000022286	Grhl2	grainyhead like transcription factor 2
chr9	44691913	44691975	63	*	63	4	0.269632	0.45358	0.183949	8.02317	hyper	Intron (uc009pee.1/102693, intron 9 of 10)	9	44686308	44701708	15401	2	102693	uc009pee.1	9733	ENSMUSG00000048537	Phldb1	pleckstrin homology like domain, family B, member 1
chr1	84286503	84286690	188	*	188	4	0.240847	0.424671	0.183824	8.01009	hyper	Promoter (1-2kb)	1	84157129	84284645	127517	2	98496	uc007bsv.2	-1858	ENSMUSG00000045658	Pid1	phosphotyrosine interaction domain containing 1
chr3	28456984	28457114	131	*	131	6	0.262083	0.445314	0.183231	11.3933	hyper	Intron (uc008otx.2/665113, intron 2 of 30)	3	28419943	28420018	76	1	100628591	uc056zrq.1	37041	ENSMUSG00000092990	Mir466q	microRNA 466q
chr6	124360669	124360758	90	*	90	5	0.568813	0.751198	0.182384	7.68592	hyper	Downstream (2-3kb)	6	124347593	124357086	9494	2	76921	uc009dqp.3	-3583	ENSMUSG00000079346	1700013D24Rik	RIKEN cDNA 1700013D24 gene
chr8	110713235	110713327	93	*	93	4	0.428147	0.609708	0.181561	7.93427	hyper	Promoter (<=1kb)	8	110713157	110720398	7242	1	234729	uc009nkw.2	78	ENSMUSG00000010936	Vac14	Vac14 homolog (S. cerevisiae)
chr11	110285006	110285082	77	*	77	4	0.684425	0.865787	0.181362	8.73863	hyper	Intron (uc007mdm.1/217265, intron 28 of 38)	11	110241243	110251776	10534	2	76184	uc007mdl.2	-33230	ENSMUSG00000044749	Abca6	ATP-binding cassette, sub-family A (ABC1), member 6
chr11	118428622	118428812	191	*	191	4	0.52998	0.711243	0.181263	7.17307	hyper	Promoter (<=1kb)	11	118428457	118451782	23326	1	56745	uc007mpg.2	165	ENSMUSG00000017446	C1qtnf1	C1q and tumor necrosis factor related protein 1
chr2	30723675	30723737	63	*	63	5	0.358458	0.539234	0.180776	9.78148	hyper	Promoter (2-3kb)	2	30721210	30721293	84	1	100526499	uc012btn.1	2465	ENSMUSG00000093091	Mir3089	microRNA 3089
chr14	70206464	70206540	77	*	77	4	0.134824	0.313249	0.178425	8.64973	hyper	Promoter (<=1kb)	14	70180468	70206022	25555	2	20410	uc007unk.1	-442	ENSMUSG00000022091	Sorbs3	sorbin and SH3 domain containing 3
chr15	40167493	40167570	78	*	78	7	0.622243	0.80064	0.178397	13.8605	hyper	Exon (uc007vop.1/102636151, exon 3 of 3)	15	40162607	40168073	5467	1	102636151	uc007vop.1	4886	ENSMUSG00000115367	Gm33301	predicted gene, 33301
chr8	85091542	85091673	132	*	132	4	0.209946	0.386264	0.176317	7.76885	hyper	Exon (uc009mpk.1/17159, exon 11 of 24)	8	85083269	85098739	15471	1	17159	uc009mpk.1	8273	ENSMUSG00000005142	Man2b1	mannosidase 2, alpha B1
chr6	50890693	50890771	79	*	79	4	0.189812	0.365811	0.175998	9.02584	hyper	Distal Intergenic	6	50776269	50815033	38765	1	319981	uc029vvj.1	114424	ENSMUSG00000107667	C530044C16Rik	RIKEN cDNA C530044C16 gene
chr7	68346434	68346498	65	*	65	7	0.476504	0.651745	0.175241	12.8302	hyper	Intron (uc009hjf.3/434197, intron 5 of 8)	7	68266339	68276594	10256	2	100504026	uc029wgk.1	-69840	ENSMUSG00000086628	Gm16157	predicted gene 16157
chr11	94873327	94873625	299	*	299	6	0.132743	0.307983	0.175241	11.2405	hyper	Intron (uc007kzm.1/uc007kzm.1, intron 2 of 5)	11	94844831	94849593	4763	2	432591	uc029rnq.1	-23734	NA	Gm11544	predicted gene 11544
chr11	98588328	98588379	52	*	52	5	0.139646	0.313783	0.174136	10.1559	hyper	Promoter (1-2kb)	11	98581294	98587245	5952	2	66612	uc007lgr.1	-1083	ENSMUSG00000038150	Ormdl3	ORM1-like 3 (S. cerevisiae)
chr1	190173079	190173144	66	*	66	5	0.19046	0.364021	0.173561	10.8405	hyper	Promoter (2-3kb)	1	190121775	190170680	48906	2	19130	uc033fol.2	-2399	ENSMUSG00000010175	Prox1	prospero homeobox 1
chr1	177684327	177684380	54	*	54	4	0.201789	0.374096	0.172308	7.82458	hyper	Distal Intergenic	1	177641542	177642943	1402	2	75589	uc007duq.2	-41384	ENSMUSG00000101746	2310043L19Rik	RIKEN cDNA 2310043L19 gene
chr11	98037986	98038064	79	*	79	7	0.521988	0.693154	0.171166	12.4652	hyper	Exon (uc007lfl.1/217154, exon 11 of 11)	11	98026924	98030493	3570	1	19921	uc007lfj.2	11062	ENSMUSG00000017404	Rpl19	ribosomal protein L19
chr4	152274980	152275077	98	*	98	6	0.461685	0.632206	0.170521	11.2308	hyper	Promoter (<=1kb)	4	152274362	152285337	10976	1	100129	uc008wab.1	618	ENSMUSG00000042804	Gpr153	G protein-coupled receptor 153
chr6	31596694	31596752	59	*	59	4	0.135216	0.305157	0.169941	7.97809	hyper	Distal Intergenic	6	31519493	31563937	44445	2	27205	uc009bgh.2	-32757	ENSMUSG00000025608	Podxl	podocalyxin-like
chr11	22584775	22584837	63	*	63	5	0.200182	0.369976	0.169794	9.74615	hyper	Distal Intergenic	11	22512283	22519231	6949	1	103765	uc007iee.1	72492	ENSMUSG00000049904	Tmem17	transmembrane protein 17
chr7	16960942	16961183	242	*	242	4	0.233659	0.402175	0.168516	6.64776	hyper	Promoter (1-2kb)	7	16959795	16962320	2526	1	71691	uc009fip.1	1147	ENSMUSG00000041141	Pnmal1	PNMA-like 1
chr7	29043412	29043483	72	*	72	5	0.124352	0.292865	0.168513	11.2748	hyper	Intron (uc009gao.1/20190, intron 84 of 105)	7	29022099	29046683	24585	2	20190	uc009gap.1	3200	ENSMUSG00000030592	Ryr1	ryanodine receptor 1, skeletal muscle
chr5	148743691	148743780	90	*	90	5	0.680289	0.847962	0.167673	10.3236	hyper	Promoter (1-2kb)	5	148741840	148743139	1300	1	70138	uc012ehd.1	1851	ENSMUSG00000086494	2210417A02Rik	RIKEN cDNA 2210417A02 gene
chr9	60343769	60343822	54	*	54	5	0.215021	0.382053	0.167032	9.49732	hyper	Intron (uc009pyy.2/207596, intron 6 of 17)	9	59966931	60511035	544105	2	207596	uc009pyy.2	167213	ENSMUSG00000032289	Thsd4	thrombospondin, type I, domain containing 4
chr18	25622129	25622188	60	*	60	7	0.196925	0.363764	0.166839	13.2025	hyper	Intron (uc008ehk.2/108013, intron 2 of 11)	18	25477620	25753983	276364	2	108013	uc008ehk.2	131795	ENSMUSG00000024268	Celf4	CUGBP, Elav-like family member 4
chr5	114881980	114882070	91	*	91	5	0.631707	0.79793	0.166222	7.04233	hyper	Intron (uc008zcs.2/67593, intron 11 of 11)	5	114896934	114912245	15312	1	23962	uc008zcu.1	-14864	ENSMUSG00000029561	Oasl2	2'-5' oligoadenylate synthetase-like 2
chr1	75209066	75209125	60	*	60	7	0.0622861	0.228396	0.16611	16.746	hyper	Promoter (<=1kb)	1	75199829	75209503	9675	2	74577	uc007bog.1	378	ENSMUSG00000026200	Glb1l	galactosidase, beta 1-like
chr3	131085161	131085238	78	*	78	6	0.171259	0.337359	0.1661	11.1902	hyper	Distal Intergenic	3	131110297	131224357	114061	1	16842	uc008rjf.2	-25059	ENSMUSG00000027985	Lef1	lymphoid enhancer binding factor 1
chr4	149220627	149220690	64	*	64	4	0.0526633	0.218089	0.165426	9.37169	hyper	Exon (uc008vvy.2/16561, exon 25 of 47)	4	149176319	149198537	22219	2	16561	uc012dpq.2	-22090	ENSMUSG00000063077	Kif1b	kinesin family member 1B
chr5	137721290	137721410	121	*	121	4	0.278751	0.444003	0.165252	7.14676	hyper	Distal Intergenic	5	137730948	137739802	8855	2	243300	uc012efc.2	18392	ENSMUSG00000045348	Nyap1	neuronal tyrosine-phosphorylated phosphoinositide 3-kinase adaptor 1
chr10	119065638	119065720	83	*	83	6	0.0787404	0.243365	0.164625	13.1088	hyper	Distal Intergenic	10	119092905	119103107	10203	1	73400	uc029rjf.1	-27185	ENSMUSG00000100681	1700064J06Rik	RIKEN cDNA 1700064J06 gene
chr12	83302955	83303063	109	*	109	4	0.0744047	0.238947	0.164543	9.16933	hyper	Intron (uc007odc.2/70127, intron 6 of 10)	12	83213751	83487736	273986	2	70127	uc007odc.2	184673	ENSMUSG00000021221	Dpf3	D4, zinc and double PHD fingers, family 3
chr8	57754546	57754625	80	*	80	4	0.238503	0.402399	0.163896	6.86967	hyper	Distal Intergenic	8	57774052	57796590	22539	2	270049	uc009ltb.3	41965	ENSMUSG00000096914	Galntl6	UDP-N-acetyl-alpha-D-galactosamine:polypeptide N-acetylgalactosaminyltransferase-like 6
chr6	31830750	31830803	54	*	54	6	0.214702	0.378485	0.163783	11.0567	hyper	Distal Intergenic	6	31662220	31666118	3899	2	434003	uc009bgi.1	-164632	ENSMUSG00000084973	Gm13848	predicted gene 13848
chr6	50859357	50859467	111	*	111	4	0.565603	0.728433	0.162829	6.80244	hyper	Intron (uc009bxi.2/uc009bxi.2, intron 1 of 3)	6	50776269	50815033	38765	1	319981	uc029vvj.1	83088	ENSMUSG00000107667	C530044C16Rik	RIKEN cDNA C530044C16 gene
chr7	134845395	134845511	117	*	117	9	0.768233	0.930256	0.162023	17.837	hyper	Intron (uc009kdu.1/330662, intron 23 of 26)	7	134782349	135163476	381128	1	330662	uc009kdx.1	63046	ENSMUSG00000058325	Dock1	dedicator of cytokinesis 1
chr15	98722898	98722972	75	*	75	4	0.548635	0.709653	0.161018	6.76565	hyper	Exon (uc007xnl.2/105833, exon 8 of 8)	15	98724368	98728198	3831	2	66120	uc007xnm.1	5226	ENSMUSG00000003355	Fkbp11	FK506 binding protein 11
chr9	63132384	63132440	57	*	57	5	0.112056	0.270619	0.158562	9.87381	hyper	Distal Intergenic	9	63138164	63146980	8817	2	207667	uc009qat.2	14540	ENSMUSG00000022245	Skor1	SKI family transcriptional corepressor 1
chr15	75888798	75888862	65	*	65	7	0.642046	0.80018	0.158134	12.1338	hyper	Promoter (<=1kb)	15	75882934	75888723	5790	2	223645	uc033guj.1	-75	ENSMUSG00000098678	Mroh6	maestro heat-like repeat family member 6
chr15	73022818	73022999	182	*	182	4	0.479513	0.635368	0.155855	7.093	hyper	Intron (uc007wbl.2/76510, intron 6 of 21)	15	72589620	73055812	466193	2	76510	uc007wbl.2	32813	ENSMUSG00000047921	Trappc9	trafficking protein particle complex 9
chr12	3930251	3930332	82	*	82	11	0.164662	0.320238	0.155576	22.8834	hyper	Distal Intergenic	12	3954945	3960643	5699	1	18976	uc007mxe.2	-24613	ENSMUSG00000020660	Pomc	pro-opiomelanocortin-alpha
chr8	84785510	84785602	93	*	93	7	0.0423545	0.197654	0.1553	14.1666	hyper	Intron (uc009mne.2/18032, intron 1 of 9)	8	84704712	84774369	69658	2	18032	uc009mnd.2	-11141	ENSMUSG00000001911	Nfix	nuclear factor I/X
chr4	139241876	139241947	72	*	72	5	0.317229	0.472364	0.155135	8.44812	hyper	Intron (uc008vlv.2/12345, intron 2 of 9)	4	139280468	139287843	7376	1	12345	uc008vly.1	-38521	ENSMUSG00000028745	Capzb	capping protein (actin filament) muscle Z-line, beta
chr16	3462717	3462799	83	*	83	5	0.664336	0.818802	0.154466	7.89808	hyper	Distal Intergenic	16	3592398	3593339	942	1	258859	uc007xyl.1	-129599	ENSMUSG00000051003	Olfr161	olfactory receptor 161
chr17	87671977	87672047	71	*	71	5	0.0419148	0.195408	0.153493	12.5335	hyper	Promoter (<=1kb)	17	87672557	87679692	7136	1	17685	uc008duz.1	-510	ENSMUSG00000024151	Msh2	mutS homolog 2
chr3	154807081	154807152	72	*	72	4	0.288816	0.442177	0.153361	6.91888	hyper	Intron (uc008rus.2/435766, intron 23 of 24)	3	154711133	154749012	37880	1	209601	uc008rur.1	95948	ENSMUSG00000078161	Erich3	glutamate rich 3
chr5	33681715	33681806	92	*	92	4	0.525481	0.678729	0.153249	7.52267	hyper	Distal Intergenic	5	33658128	33672202	14075	1	21335	uc008xbc.2	23587	ENSMUSG00000037313	Tacc3	transforming, acidic coiled-coil containing protein 3
chr17	24211930	24212035	106	*	106	6	0.0740695	0.226685	0.152616	12.9398	hyper	Promoter (2-3kb)	17	24203831	24209387	5557	2	18209	uc008auy.3	-2543	ENSMUSG00000036473	Ntn3	netrin 3
chr4	45529036	45529132	97	*	97	7	0.0809583	0.232635	0.151676	14.8298	hyper	Promoter (1-2kb)	4	45423276	45530828	107553	2	230126	uc008sst.2	1696	ENSMUSG00000044813	Shb	src homology 2 domain-containing transforming protein B
chr9	20544368	20544441	74	*	74	5	0.0845606	0.235468	0.150907	10.7504	hyper	Distal Intergenic	9	20495068	20521419	26352	2	77519	uc009oiv.3	-22949	ENSMUSG00000060510	Zfp266	zinc finger protein 266
chr2	166522135	166522241	107	*	107	4	0.361999	0.511696	0.149697	6.682	hyper	Distal Intergenic	2	166566345	166582071	15727	2	277360	uc008nym.1	59830	ENSMUSG00000039621	Prex1	phosphatidylinositol-3,4,5-trisphosphate-dependent Rac exchange factor 1
chr9	107612345	107612482	138	*	138	5	0.0668855	0.216015	0.149129	10.8776	hyper	Downstream (1-2kb)	9	107597674	107609241	11568	2	20347	uc012haj.2	-3104	ENSMUSG00000057969	Sema3b	sema domain, immunoglobulin domain (Ig), short basic domain, secreted, (semaphorin) 3B
chr12	103157730	103157801	72	*	72	5	0.194851	0.34373	0.148878	9.32459	hyper	Intron (uc007ouw.2/217843, intron 41 of 48)	12	103196908	103242126	45219	2	170952	uc011yqt.1	84325	ENSMUSG00000041669	Prima1	proline rich membrane anchor 1
chr11	118748742	118748800	59	*	59	4	0.234305	0.382674	0.148369	7.27171	hyper	Intron (uc033gbu.1/52897, intron 1 of 13)	11	118489760	118761041	271282	2	52897	uc033gbu.1	12241	ENSMUSG00000025576	Rbfox3	RNA binding protein, fox-1 homolog (C. elegans) 3
chr19	56371979	56372052	74	*	74	4	0.63566	0.783927	0.148267	6.52181	hyper	Intron (uc012bnq.2/18175, intron 3 of 27)	19	56320041	56379164	59124	2	18175	uc012bnq.2	7112	ENSMUSG00000049134	Nrap	nebulin-related anchoring protein
chrY	5931420	5931550	131	*	131	5	0.821618	0.968908	0.14729	7.67079	hyper	Distal Intergenic	21	7636216	7636973	758	2	100040160	uc057mcq.1	1705423	ENSMUSG00000094081	Gm20826	predicted gene, 20826
chr17	86261171	86261221	51	*	51	5	0.272737	0.419728	0.146991	7.53663	hyper	Intron (uc008dug.2/18754, intron 1 of 14)	17	86285167	86287178	2012	2	72104	uc029tlc.1	25957	ENSMUSG00000100738	2010106C02Rik	RIKEN cDNA 2010106C02 gene
chrX	13345686	13345751	66	*	66	5	0.250344	0.396901	0.146557	7.43199	hyper	Distal Intergenic	20	13281022	13293983	12962	1	13205	uc012hey.1	64664	ENSMUSG00000000787	Ddx3x	DEAD/H (Asp-Glu-Ala-Asp/His) box polypeptide 3, X-linked
chr4	140237532	140237682	151	*	151	4	0.35975	0.504428	0.144678	6.38013	hyper	Intron (uc008vmu.2/230868, intron 1 of 9)	4	140026852	140246811	219960	2	230868	uc008vmu.2	9129	ENSMUSG00000040972	Igsf21	immunoglobulin superfamily, member 21
chr2	118900053	118900143	91	*	91	4	0.247201	0.390362	0.143161	6.78654	hyper	Promoter (1-2kb)	2	118901615	118924524	22910	1	228536	uc008lsw.1	-1472	ENSMUSG00000040007	Bahd1	bromo adjacent homology domain containing 1
chr17	35868570	35868687	118	*	118	5	0.14742	0.290245	0.142825	7.66603	hyper	Promoter (1-2kb)	17	35866615	35875596	8982	1	76448	uc008civ.2	1955	ENSMUSG00000034595	Ppp1r18	protein phosphatase 1, regulatory subunit 18
chr10	79612476	79612545	70	*	70	6	0.188577	0.325927	0.13735	10.4459	hyper	Promoter (1-2kb)	10	79606854	79614018	7165	2	237397	uc007fzb.2	1473	ENSMUSG00000045912	C2cd4c	C2 calcium-dependent domain containing 4C
chr1	20951296	20951365	70	*	70	4	0.0685724	0.204786	0.136213	7.28465	hyper	Promoter (<=1kb)	1	20951626	20990841	39216	1	71877	uc007alf.2	-261	ENSMUSG00000041809	Efhc1	EF-hand domain (C-terminal) containing 1
chr11	101881915	101882021	107	*	107	9	0.194037	0.330058	0.136021	14.339	hyper	Intron (uc007lpx.1/17285, intron 1 of 2)	11	101877510	101894354	16845	2	17285	uc007lpx.1	12333	ENSMUSG00000001493	Meox1	mesenchyme homeobox 1
chr17	34586461	34586610	150	*	150	6	0.0887866	0.222342	0.133556	12.1524	hyper	Exon (uc008ccs.1/18132, exon 28 of 30)	17	34589806	34591754	1949	1	106512	uc008ccu.2	-3196	ENSMUSG00000034786	Gpsm3	G-protein signalling modulator 3 (AGS3-like, C. elegans)
chr15	98968948	98969102	155	*	155	6	0.0883772	0.218412	0.130035	11.9925	hyper	Distal Intergenic	15	98949847	98953501	3655	2	22142	uc007xok.1	-15447	ENSMUSG00000072235	Tuba1a	tubulin, alpha 1A
chr2	30660776	30660832	57	*	57	5	0.14894	0.278304	0.129364	8.74775	hyper	Intron (uc057lcj.1/665635, intron 2 of 3)	2	30658164	30678011	19848	2	665635	uc057lcj.1	17179	NA	Gm14486	predicted gene 14486
chr5	92360967	92361028	62	*	62	5	0.832144	0.957664	0.12552	10.0899	hyper	Promoter (2-3kb)	5	92359544	92363296	3753	2	56066	uc029vjk.2	2268	ENSMUSG00000060183	Cxcl11	chemokine (C-X-C motif) ligand 11
chr19	10941138	10941192	55	*	55	6	0.1016	0.226135	0.124534	9.85511	hyper	Exon (uc008gri.1/14764, exon 3 of 3)	19	10937160	10942511	5352	1	14764	uc008gri.1	3978	ENSMUSG00000034117	Ptgdr2	prostaglandin D2 receptor 2
chr17	15380612	15380710	99	*	99	5	0.0673999	0.190381	0.122981	8.92537	hyper	Distal Intergenic	17	15367354	15375823	8470	2	13388	uc008aoi.2	-4789	ENSMUSG00000014773	Dll1	delta like canonical Notch ligand 1
chr1	72745576	72745687	112	*	112	4	0.809368	0.928238	0.11887	6.34718	hyper	Distal Intergenic	1	72711260	72713813	2554	1	19981	uc007bkv.2	34316	ENSMUSG00000046330	Rpl37a	ribosomal protein L37a
chr8	35384647	35384705	59	*	59	4	0.849084	0.952645	0.103561	6.65629	hyper	Exon (uc009lkw.2/244416, exon 2 of 2)	8	35376679	35388139	11461	1	244416	uc009lkx.2	7968	ENSMUSG00000046794	Ppp1r3b	protein phosphatase 1, regulatory (inhibitor) subunit 3B
chr3	145417850	145417903	54	*	54	5	0.840436	0.936294	0.0958574	7.47388	hyper	Intron (uc008rqm.2/71355, intron 24 of 59)	3	145292472	145552011	259540	1	71355	uc012czb.2	125378	ENSMUSG00000028197	Col24a1	collagen, type XXIV, alpha 1
chr6	126487715	126487814	100	*	100	5	0.52446	0.618376	0.0939158	5.02356	hyper	Distal Intergenic	6	126532551	126535555	3005	2	16493	uc009dva.2	47741	ENSMUSG00000045534	Kcna5	potassium voltage-gated channel, shaker-related subfamily, member 5
chr2	119301088	119301554	467	*	467	4	0.223772	0.316298	0.0925253	4.19486	hyper	Distal Intergenic	2	119290121	119298453	8333	1	228545	uc008ltp.1	10967	ENSMUSG00000034216	Vps18	VPS18 CORVET/HOPS core subunit
chr14	113810727	113810791	65	*	65	4	0.777377	0.867773	0.0903958	1.0207	hyper	Distal Intergenic	14	114831965	114861327	29363	1	75822	uc029smy.1	-1021174	ENSMUSG00000115320	4930524C18Rik	RIKEN cDNA 4930524C18 gene
chr13	53208812	53208947	136	*	136	4	0.527236	0.615984	0.0887486	2.36606	hyper	Intron (uc007qnj.1/26564, intron 1 of 8)	13	53109317	53286109	176793	2	26564	uc007qnj.1	77162	ENSMUSG00000021464	Ror2	receptor tyrosine kinase-like orphan receptor 2
chr15	102843661	102843761	101	*	101	4	0.690676	0.776339	0.0856629	2.90409	hyper	Distal Intergenic	15	102921131	102928814	7684	1	15422	uc007xwv.1	-77370	ENSMUSG00000001655	Hoxc13	homeobox C13
chrY	16985829	16992025	6197	*	6197	4	0.695697	0.770854	0.0751571	0.716458	hyper	Distal Intergenic	21	17093879	17095887	2009	1	100041550	uc029xsc.1	-101854	ENSMUSG00000095520	Gm20877	predicted gene, 20877
chr12	112648989	112649215	227	*	227	4	0.863729	0.923905	0.0601769	3.13457	hyper	3' UTR	12	112644828	112649152	4325	1	30954	uc007pew.2	4161	ENSMUSG00000064326	Siva1	SIVA1, apoptosis-inducing factor
chr14	120973625	120973819	195	*	195	6	0.893725	0.947124	0.0533987	4.2579	hyper	Distal Intergenic	14	121035574	121283726	248153	1	223254	uc007vaa.1	-61755	ENSMUSG00000025555	Farp1	FERM, RhoGEF (Arhgef) and pleckstrin domain protein 1 (chondrocyte-derived)
chr9	104025137	104025405	269	*	269	4	0.908689	0.930675	0.0219861	1.7578	hyper	Intron (uc009rhc.2/74025, intron 14 of 23)	9	104040622	104075942	35321	1	74025	uc009rhe.1	-15217	ENSMUSG00000032558	Nphp3	nephronophthisis 3 (adolescent)
chr8	56688223	56688304	82	*	82	4	0.873858	0.88675	0.0128925	0.970733	hyper	Distal Intergenic	8	56551134	56593939	42806	1	50753	uc012gdz.1	137089	ENSMUSG00000038206	Fbxo8	F-box protein 8
chr9	22200322	22200380	59	*	59	5	0.876535	0.880711	0.00417664	1.71617	hyper	Exon (uc009ood.1/619310, exon 4 of 4)	9	22188166	22202123	13958	1	619310	uc009ood.1	12156	ENSMUSG00000074472	Zfp872	zinc finger protein 872
chr15	97801163	97801293	131	*	131	5	0.808942	0.784999	-0.0239432	-1.21074	hypo	Intron (uc007xld.2/56233, intron 13 of 22)	15	97792664	97794445	1782	2	56233	uc057kuq.1	-6718	ENSMUSG00000022475	Hdac7	histone deacetylase 7
chrX	49603543	49603618	76	*	76	4	0.825181	0.765524	-0.0596571	-3.46466	hypo	Distal Intergenic	20	49683504	49684463	960	1	236784	uc009tde.1	-79886	ENSMUSG00000071764	Olfr1320	olfactory receptor 1320
chr9	17440116	17440173	58	*	58	4	0.775743	0.712544	-0.0631994	-3.88204	hypo	Distal Intergenic	9	18292267	18314000	21734	1	66917	uc009ogm.1	-852094	ENSMUSG00000001774	Chordc1	cysteine and histidine-rich domain (CHORD)-containing, zinc-binding protein 1
chrY	5500222	5500290	69	*	69	4	0.907196	0.823367	-0.083829	-3.06543	hypo	Distal Intergenic	21	3771673	3783271	11599	1	19657	uc029xoy.1	1728549	ENSMUSG00000094658	Rbmy	RNA binding motif protein, Y chromosome
chr1	85602218	85602335	118	*	118	4	0.926169	0.83454	-0.0916287	-3.22164	hypo	Promoter (1-2kb)	1	85600703	85645037	44335	1	434484	uc007buc.2	1515	ENSMUSG00000070031	Sp140	Sp140 nuclear body protein
chr8	123623382	123623448	67	*	67	5	0.329581	0.231825	-0.0977561	-4.29466	hypo	Distal Intergenic	8	123653929	123663880	9952	1	69581	uc009nwm.1	-30481	ENSMUSG00000039960	Rhou	ras homolog family member U
chr3	66219987	66220075	89	*	89	7	0.202549	0.072843	-0.129706	-11.2729	hypo	Promoter (<=1kb)	3	66219887	66225806	5920	1	19288	uc008pla.1	100	ENSMUSG00000027832	Ptx3	pentraxin related gene
chr13	72356493	72356651	159	*	159	4	0.639239	0.504742	-0.134497	-4.79264	hypo	Distal Intergenic	13	72623466	72628564	5099	2	328287	uc011zbn.1	271913	NA	Gm20554	predicted gene, 20554
chrX	167209670	167209756	87	*	87	5	0.281256	0.146645	-0.13461	-7.5699	hypo	Promoter (<=1kb)	20	167207094	167209218	2125	2	19241	uc009uwx.1	-452	ENSMUSG00000049775	Tmsb4x	thymosin, beta 4, X chromosome
chr8	89564976	89565033	58	*	58	4	0.888189	0.744013	-0.144176	-7.2744	hypo	Distal Intergenic	8	89027242	89044162	16921	2	58198	uc009msa.4	-520814	ENSMUSG00000031665	Sall1	spalt like transcription factor 1
chrX	101222303	101222385	83	*	83	7	0.227878	0.0631496	-0.164728	-15.1803	hypo	Promoter (<=1kb)	20	101097786	101222563	124778	2	55988	uc009twv.2	178	ENSMUSG00000046032	Snx12	sorting nexin 12
chrY	84686418	84688761	2344	*	2344	4	0.616216	0.439358	-0.176858	-4.71975	hypo	Distal Intergenic	21	85528523	85529519	997	2	100040911	uc057mdh.1	840758	ENSMUSG00000095650	Gm20854	predicted gene, 20854
chrX	170674917	170674979	63	*	63	9	0.710537	0.518103	-0.192434	-14.0697	hypo	Promoter (2-3kb)	20	170672644	170678054	5411	1	107626	uc029xop.1	2273	ENSMUSG00000093806	Asmt	acetylserotonin O-methyltransferase
chrX	102402512	102402652	141	*	141	4	0.8994	0.704652	-0.194748	-7.92824	hypo	Exon (uc009typ.2/70315, exon 9 of 11)	20	102284638	102505158	220521	2	70315	uc009typ.2	102506	ENSMUSG00000067567	Hdac8	histone deacetylase 8
chr7	67976928	67977020	93	*	93	4	0.406237	0.207556	-0.198681	-8.61353	hypo	Intron (uc009hja.1/16001, intron 1 of 20)	7	67952257	68233667	281411	1	16001	uc009hja.1	24671	ENSMUSG00000005533	Igf1r	insulin-like growth factor I receptor
chr11	109170510	109170574	65	*	65	7	0.771717	0.562249	-0.209468	-14.2635	hypo	Distal Intergenic	11	109139291	109144369	5079	2	268498	uc007mbw.3	-26141	ENSMUSG00000078605	E030025P04Rik	RIKEN cDNA E030025P04 gene
chrX	140599685	140599746	62	*	62	10	0.274922	0.0600081	-0.214914	-20.9183	hypo	Promoter (<=1kb)	20	140539528	140600522	60995	2	14605	uc009ulb.2	776	ENSMUSG00000031431	Tsc22d3	TSC22 domain family, member 3
chr7	115671268	115671371	104	*	104	4	0.587302	0.350739	-0.236563	-10.2504	hypo	Intron (uc009jin.2/20679, intron 3 of 13)	7	115470872	115801609	330738	2	20679	uc009jin.2	130238	ENSMUSG00000051910	Sox6	SRY (sex determining region Y)-box 6
chrX	42068752	42068810	59	*	59	4	0.469155	0.15448	-0.314675	-9.18655	hypo	Promoter (<=1kb)	20	42068398	42109664	41267	1	11798	uc057arb.1	354	ENSMUSG00000025860	Xiap	X-linked inhibitor of apoptosis
chr9	7804894	7804946	53	*	53	6	0.936839	0.572235	-0.364604	-13.428	hypo	Distal Intergenic	9	7784390	7784440	51	1	100885830	uc033jio.1	20504	ENSMUSG00000093615	Mir5618	microRNA 5618
chrY	5708977	5709092	116	*	116	4	0.9548	0.563471	-0.391329	-11.1598	hypo	Distal Intergenic	21	7636216	7636973	758	2	100040160	uc057mcq.1	1927881	ENSMUSG00000094081	Gm20826	predicted gene, 20826
chr8	43319751	43319837	87	*	87	10	0.950783	0.537462	-0.413321	-29.888	hypo	Distal Intergenic	8	43295067	43307009	11943	2	22702	uc009lod.2	-12742	ENSMUSG00000051176	Zfp42	zinc finger protein 42
chrY	4654796	4654858	63	*	63	5	0.857476	0.419362	-0.438115	-9.09746	hypo	Distal Intergenic	21	3771673	3783271	11599	1	19657	uc029xoy.1	883123	ENSMUSG00000094658	Rbmy	RNA binding motif protein, Y chromosome
chr3	77562658	77562975	318	*	318	8	0.904662	0.361435	-0.543227	-71.851	hypo	Distal Intergenic	3	76075583	76710005	634423	1	213262	uc029umr.1	1487075	ENSMUSG00000034098	Fstl5	follistatin-like 5
chr3	77563304	77563738	435	*	435	10	0.891365	0.122544	-0.768822	-149.756	hypo	Distal Intergenic	3	76075583	76710005	634423	1	213262	uc029umr.1	1487721	ENSMUSG00000034098	Fstl5	follistatin-like 5
