# Supplementary material for: Neuronal ensemble-specific DNA methylation strengthens engram stability
Source: Nat Commun. 2020 Jan 31;11:639. doi: 10.1038/s41467-020-14498-4 (PMC6994722; doi:10.1038/s41467-020-14498-4)
Supplement: Supplementary file 6 — Supplementary Data 2 [file 41467_2020_14498_MOESM6_ESM.xlsx]

## Sheet: Read me
This file shows the functional annotation of differentially methylated genes (DMGs) identified in the paper entitled 'Neuronal ensemble-specific DNA methylation strengthens engram stability' by Gulmez Karaca et al.

## Sheet: Annotaton_HyperDMRs
Input ID	Gene ID	Type	Tax ID	Homologene Gene ID	Homologene Gene Tax ID	Gene Symbol	Description	Biological Process (GO)	GO:0098989 NMDA selective glutamate recep	GO:0007423 sensory organ development	GO:0030335 positive regulation of cell mi	GO:2000846 regulation of corticosteroid h	GO:0048747 muscle fiber development	R-MMU-397014 Muscle contraction	GO:0051481 negative regulation of cytosol	GO:0006376 mRNA splice site selection	GO:0060713 labyrinthine layer morphogenes	GO:0021543 pallium development	GO:0062012 regulation of small molecule m	GO:0030111 regulation of Wnt signaling pa	GO:0031279 regulation of cyclase activity	GO:0010001 glial cell differentiation	R-MMU-422475 Axon guidance	GO:0045494 photoreceptor cell maintenance	GO:0008544 epidermis development	GO:0007157 heterophilic cell-cell adhesio
Degs1	13244	symbol	M. musculus	13244	M. musculus	Degs1	delta(4)-desaturase, sphingolipid 1	GO:0046513 ceramide biosynthetic process;GO:0006672 ceramide metabolic process;GO:0030148 sphingolipid biosynthetic process	0	0	0	0	0	0	0	0	0	0	0	0	0	0	0	0	0	0
Tsga8	100502723	symbol	M. musculus	100502723	M. musculus	Tsga8	testis specific gene A8	GO:0008150 biological_process	0	0	0	0	0	0	0	0	0	0	0	0	0	0	0	0	0	0
Bex3	12070	symbol	M. musculus	12070	M. musculus	Bex3	brain expressed X-linked 3	GO:0008625 extrinsic apoptotic signaling pathway via death domain receptors;GO:0097191 extrinsic apoptotic signaling pathway;GO:0097190 apoptotic signaling pathway	0	0	0	0	0	0	0	0	0	0	0	0	0	0	0	0	0	0
Kcnj2	16518	symbol	M. musculus	16518	M. musculus	Kcnj2	potassium inwardly-rectifying channel, subfamily J, member 2	GO:0014861 regulation of skeletal muscle contraction via regulation of action potential;GO:0100001 regulation of skeletal muscle contraction by action potential;GO:0090076 relaxation of skeletal muscle	0	0	0	0	0	1	1	0	0	0	0	0	0	0	0	0	0	0
Epb41l2	13822	symbol	M. musculus	13822	M. musculus	Epb41l2	erythrocyte membrane protein band 4.1 like 2	GO:1904778 positive regulation of protein localization to cell cortex;GO:1904776 regulation of protein localization to cell cortex;GO:0072697 protein localization to cell cortex	0	0	0	0	0	0	0	0	0	0	0	0	0	0	0	0	0	0
Hvcn1	74096	symbol	M. musculus	74096	M. musculus	Hvcn1	hydrogen voltage-gated channel 1	GO:0071294 cellular response to zinc ion;GO:0071467 cellular response to pH;GO:0010043 response to zinc ion	0	0	0	0	0	0	0	0	0	0	0	0	0	0	0	0	0	0
Pomc	18976	symbol	M. musculus	18976	M. musculus	Pomc	pro-opiomelanocortin-alpha	GO:2000852 regulation of corticosterone secretion;GO:0035934 corticosterone secretion;GO:2000849 regulation of glucocorticoid secretion	0	0	0	1	0	0	1	0	0	0	1	0	0	0	0	0	0	0
BC048507	408058	symbol	M. musculus	408058	M. musculus	BC048507	cDNA sequence BC048507	GO:2000582 positive regulation of ATP-dependent microtubule motor activity, plus-end-directed;GO:2000580 regulation of ATP-dependent microtubule motor activity, plus-end-directed;GO:2000576 positive regulation of microtubule motor activity	0	0	0	0	0	0	0	0	0	0	0	0	0	0	0	0	0	0
E330021D16Rik	100502936	symbol	M. musculus	100502936	M. musculus	E330021D16Rik	RIKEN cDNA E330021D16 gene	GO:0070936 protein K48-linked ubiquitination;GO:0000209 protein polyubiquitination;GO:0016567 protein ubiquitination	0	0	0	0	0	0	0	0	0	0	0	0	0	0	0	0	0	0
Bex1	19716	symbol	M. musculus	19716	M. musculus	Bex1	brain expressed X-linked 1	GO:0002052 positive regulation of neuroblast proliferation;GO:0031103 axon regeneration;GO:0048011 neurotrophin TRK receptor signaling pathway	0	0	0	0	0	0	0	0	0	0	0	0	0	1	0	0	0	0
Dock1	330662	symbol	M. musculus	330662	M. musculus	Dock1	dedicator of cytokinesis 1	GO:1900026 positive regulation of substrate adhesion-dependent cell spreading;GO:1900024 regulation of substrate adhesion-dependent cell spreading;GO:0010634 positive regulation of epithelial cell migration	0	0	1	0	0	0	0	0	0	0	0	0	0	0	1	0	0	0
Glb1l	74577	symbol	M. musculus	74577	M. musculus	Glb1l	galactosidase, beta 1-like	GO:0005975 carbohydrate metabolic process;GO:0044238 primary metabolic process;GO:0071704 organic substance metabolic process	0	0	0	0	0	0	0	0	0	0	0	0	0	0	0	0	0	0
Mir210	387206	symbol	M. musculus	387206	M. musculus	Mir210	microRNA 210	GO:0032926 negative regulation of activin receptor signaling pathway;GO:0032925 regulation of activin receptor signaling pathway;GO:0045669 positive regulation of osteoblast differentiation	0	0	0	0	0	0	0	0	0	0	0	0	0	1	0	0	0	0
Jazf1	231986	symbol	M. musculus	231986	M. musculus	Jazf1	JAZF zinc finger 1	GO:0000122 negative regulation of transcription by RNA polymerase II;GO:0045892 negative regulation of transcription, DNA-templated;GO:1903507 negative regulation of nucleic acid-templated transcription	0	0	0	0	0	0	0	0	0	0	0	0	0	0	0	0	0	0
Dysf	26903	symbol	M. musculus	26903	M. musculus	Dysf	dysferlin	GO:1901842 negative regulation of high voltage-gated calcium channel activity;GO:1901386 negative regulation of voltage-gated calcium channel activity;GO:1901841 regulation of high voltage-gated calcium channel activity	0	0	1	0	1	1	0	0	0	0	0	0	0	0	0	0	0	0
Trim29	72169	symbol	M. musculus	72169	M. musculus	Trim29	tripartite motif-containing 29	GO:1900181 negative regulation of protein localization to nucleus;GO:1900180 regulation of protein localization to nucleus;GO:1903828 negative regulation of cellular protein localization	0	0	0	0	0	0	0	0	0	0	0	0	0	0	0	0	0	0
Shb	230126	symbol	M. musculus	230126	M. musculus	Shb	src homology 2 domain-containing transforming protein B	GO:0045624 positive regulation of T-helper cell differentiation;GO:1900194 negative regulation of oocyte maturation;GO:0045622 regulation of T-helper cell differentiation	0	0	0	0	0	0	0	0	0	0	0	0	0	0	0	0	0	0
Meox1	17285	symbol	M. musculus	17285	M. musculus	Meox1	mesenchyme homeobox 1	GO:0001757 somite specification;GO:0061056 sclerotome development;GO:0007379 segment specification	0	0	0	0	0	0	0	0	0	0	0	0	0	1	0	0	0	0
LOC100861615	100861615	Gene_ID	M. musculus	100861615	M. musculus	LOC100861615	alpha takusan-like		0	0	0	0	0	0	0	0	0	0	0	0	0	0	0	0	0	0
Nfix	18032	symbol	M. musculus	18032	M. musculus	Nfix	nuclear factor I/X	GO:0021707 cerebellar granule cell differentiation;GO:0021684 cerebellar granular layer formation;GO:0021683 cerebellar granular layer morphogenesis	0	1	0	0	0	0	0	0	0	0	0	0	0	1	0	0	0	0
Ifngr2	15980	symbol	M. musculus	15980	M. musculus	Ifngr2	interferon gamma receptor 2	GO:1904783 positive regulation of NMDA glutamate receptor activity;GO:2000310 regulation of NMDA receptor activity;GO:1900451 positive regulation of glutamate receptor signaling pathway	1	0	0	0	0	0	0	0	0	0	0	0	0	0	0	0	0	0
Hnrnph2	56258	symbol	M. musculus	56258	M. musculus	Hnrnph2	heterogeneous nuclear ribonucleoprotein H2	GO:0008150 biological_process	0	0	0	0	0	0	0	0	0	0	0	0	0	0	0	0	0	0
Gm33301	102636151	symbol	M. musculus	102636151	M. musculus	Gm33301	predicted gene, 33301		0	0	0	0	0	0	0	0	0	0	0	0	0	0	0	0	0	0
Scpep1os	73921	symbol	M. musculus	73921	M. musculus	Scpep1os	serine carboxypeptidase 1, opposite strand		0	0	0	0	0	0	0	0	0	0	0	0	0	0	0	0	0	0
Dgcr6	13353	symbol	M. musculus	13353	M. musculus	Dgcr6	DiGeorge syndrome critical region gene 6	GO:0008150 biological_process	0	0	0	0	0	0	0	0	0	0	0	0	0	0	0	0	0	0
1700012D16Rik	75489	symbol	M. musculus	75489	M. musculus	1700012D16Rik	RIKEN cDNA 1700012D16 gene		0	0	0	0	0	0	0	0	0	0	0	0	0	0	0	0	0	0
Polr3g	67486	symbol	M. musculus	67486	M. musculus	Polr3g	polymerase (RNA) III (DNA directed) polypeptide G	GO:0032728 positive regulation of interferon-beta production;GO:0032648 regulation of interferon-beta production;GO:0032481 positive regulation of type I interferon production	0	0	0	0	0	0	0	0	0	0	0	0	0	0	0	0	0	0
Celf4	108013	symbol	M. musculus	108013	M. musculus	Celf4	CUGBP, Elav-like family member 4	GO:0090394 negative regulation of excitatory postsynaptic potential;GO:1902866 regulation of retina development in camera-type eye;GO:0048025 negative regulation of mRNA splicing, via spliceosome	0	1	0	0	0	0	1	1	1	0	0	1	0	0	0	0	0	0
Art3	109979	symbol	M. musculus	109979	M. musculus	Art3	ADP-ribosyltransferase 3	GO:0018120 peptidyl-arginine ADP-ribosylation;GO:0018195 peptidyl-arginine modification;GO:0006471 protein ADP-ribosylation	0	0	0	0	0	0	0	0	0	0	0	0	0	0	0	0	0	0
Stk32a	269019	symbol	M. musculus	269019	M. musculus	Stk32a	serine/threonine kinase 32A	GO:0018105 peptidyl-serine phosphorylation;GO:0018209 peptidyl-serine modification;GO:0018193 peptidyl-amino acid modification	0	0	0	0	0	0	0	0	0	0	0	0	0	0	0	0	0	0
1700064J06Rik	73400	symbol	M. musculus	73400	M. musculus	1700064J06Rik	RIKEN cDNA 1700064J06 gene		0	0	0	0	0	0	0	0	0	0	0	0	0	0	0	0	0	0
Rpa1	68275	symbol	M. musculus	68275	M. musculus	Rpa1	replication protein A1	GO:0006268 DNA unwinding involved in DNA replication;GO:0048873 homeostasis of number of cells within a tissue;GO:0007004 telomere maintenance via telomerase	0	0	0	0	0	0	0	0	1	0	0	0	0	0	0	1	0	0
Ntn3	18209	symbol	M. musculus	18209	M. musculus	Ntn3	netrin 3	GO:0008045 motor neuron axon guidance;GO:0007520 myoblast fusion;GO:0007411 axon guidance	1	0	1	0	1	0	0	0	0	0	0	0	0	0	0	0	0	0
Gm16157	100504026	symbol	M. musculus	100504026	M. musculus	Gm16157	predicted gene 16157		0	0	0	0	0	0	0	0	0	0	0	0	0	0	0	0	0	0
Hpca	15444	symbol	M. musculus	15444	M. musculus	Hpca	hippocalcin	GO:0031283 negative regulation of guanylate cyclase activity;GO:1904009 cellular response to monosodium glutamate;GO:0031584 activation of phospholipase D activity	0	1	0	0	0	0	0	0	0	0	1	0	1	0	0	0	0	0
Acvr1b	11479	symbol	M. musculus	11479	M. musculus	Acvr1b	activin A receptor, type 1B	GO:1901165 positive regulation of trophoblast cell migration;GO:1901163 regulation of trophoblast cell migration;GO:0032927 positive regulation of activin receptor signaling pathway	0	0	1	0	0	0	0	0	1	0	0	0	0	1	0	0	1	0
Zbtb48	100090	symbol	M. musculus	100090	M. musculus	Zbtb48	zinc finger and BTB domain containing 48	GO:0010833 telomere maintenance via telomere lengthening;GO:0000723 telomere maintenance;GO:0032200 telomere organization	0	0	0	0	0	0	0	0	0	0	0	0	0	0	0	0	0	0
Nos1	18125	symbol	M. musculus	18125	M. musculus	Nos1	nitric oxide synthase 1, neuronal	GO:0140196 positive regulation of adenylate cyclase-activating adrenergic receptor signaling pathway involved in heart process;GO:0061875 negative regulation of hepatic stellate cell contraction;GO:0034760 negative regulation of iron ion transmembrane transport	0	0	0	1	0	1	1	0	0	0	1	0	1	1	0	0	0	0
Msh2	17685	symbol	M. musculus	17685	M. musculus	Msh2	mutS homolog 2	GO:0048298 positive regulation of isotype switching to IgA isotypes;GO:0048304 positive regulation of isotype switching to IgG isotypes;GO:0048296 regulation of isotype switching to IgA isotypes	0	0	0	0	0	0	0	0	1	0	0	0	0	0	0	0	0	0
Rpl19	19921	symbol	M. musculus	19921	M. musculus	Rpl19	ribosomal protein L19	GO:0002181 cytoplasmic translation;GO:0006412 translation;GO:0043043 peptide biosynthetic process	0	0	0	0	0	0	0	0	0	0	0	0	0	0	0	0	0	0
Kazn	71529	symbol	M. musculus	71529	M. musculus	Kazn	kazrin, periplakin interacting protein	GO:0031424 keratinization;GO:0030216 keratinocyte differentiation;GO:0009913 epidermal cell differentiation	0	0	0	0	0	0	0	0	0	0	0	0	0	0	0	0	1	0
Gpsm3	106512	symbol	M. musculus	106512	M. musculus	Gpsm3	G-protein signalling modulator 3 (AGS3-like, C. elegans)	GO:1900017 positive regulation of cytokine production involved in inflammatory response;GO:1900015 regulation of cytokine production involved in inflammatory response;GO:0002690 positive regulation of leukocyte chemotaxis	0	0	1	0	0	0	0	0	0	0	0	0	0	0	0	0	0	0
Mroh6	223645	symbol	M. musculus	223645	M. musculus	Mroh6	maestro heat-like repeat family member 6	GO:0008150 biological_process	0	0	0	0	0	0	0	0	0	0	0	0	0	0	0	0	0	0
Celf2	14007	symbol	M. musculus	14007	M. musculus	Celf2	CUGBP, Elav-like family member 2	GO:0006376 mRNA splice site selection;GO:0000381 regulation of alternative mRNA splicing, via spliceosome;GO:0000245 spliceosomal complex assembly	0	0	0	0	0	0	0	1	0	0	0	0	0	0	0	0	0	0
Tuba1a	22142	symbol	M. musculus	22142	M. musculus	Tuba1a	tubulin, alpha 1A	GO:0050807 regulation of synapse organization;GO:0050803 regulation of synapse structure or activity;GO:0050808 synapse organization	1	0	0	0	0	0	0	0	0	0	0	0	0	0	1	0	0	0
Cabp1	29867	symbol	M. musculus	29867	M. musculus	Cabp1	calcium binding protein 1	GO:0098885 modification of postsynaptic actin cytoskeleton;GO:0099010 modification of postsynaptic structure;GO:0099563 modification of synaptic structure	1	0	0	0	0	0	0	0	0	0	0	0	0	0	0	0	0	0
Plekho2	102595	symbol	M. musculus	102595	M. musculus	Plekho2	pleckstrin homology domain containing, family O member 2	GO:0008150 biological_process	0	0	0	0	0	0	0	0	0	0	0	0	0	0	0	0	0	0
Apol7a	75761	symbol	M. musculus	75761	M. musculus	Apol7a	apolipoprotein L 7a		0	0	0	0	0	0	0	0	0	0	0	0	0	0	0	0	0	0
Sdr42e1	74032	symbol	M. musculus	74032	M. musculus	Sdr42e1	short chain dehydrogenase/reductase family 42E, member 1	GO:0006694 steroid biosynthetic process;GO:0008202 steroid metabolic process;GO:0008610 lipid biosynthetic process	0	0	0	0	0	0	0	0	0	0	0	0	0	0	0	0	0	0
Mir6373	102466636	symbol	M. musculus	102466636	M. musculus	Mir6373	microRNA 6373		0	0	0	0	0	0	0	0	0	0	0	0	0	0	0	0	0	0
Tmem2	83921	gene_synonym	M. musculus	83921	M. musculus	Cemip2	cell migration inducing hyaluronidase 2	GO:0030214 hyaluronan catabolic process;GO:0030212 hyaluronan metabolic process;GO:0006027 glycosaminoglycan catabolic process	0	0	0	0	0	0	0	0	0	0	0	0	0	0	0	0	0	0
Cxxc5	67393	symbol	M. musculus	67393	M. musculus	Cxxc5	CXXC finger 5	GO:0000122 negative regulation of transcription by RNA polymerase II;GO:0045892 negative regulation of transcription, DNA-templated;GO:1903507 negative regulation of nucleic acid-templated transcription	0	0	0	0	0	0	0	0	0	0	0	0	0	0	0	0	0	0
Ssmem1	75647	symbol	M. musculus	75647	M. musculus	Ssmem1	serine-rich single-pass membrane protein 1	GO:0008150 biological_process	0	0	0	0	0	0	0	0	0	0	0	0	0	0	0	0	0	0
Mir466q	100628591	symbol	M. musculus	100628591	M. musculus	Mir466q	microRNA 466q		0	0	0	0	0	0	0	0	0	0	0	0	0	0	0	0	0	0
4930529K09Rik	75155	symbol	M. musculus	75155	M. musculus	4930529K09Rik	RIKEN cDNA 4930529K09 gene		0	0	0	0	0	0	0	0	0	0	0	0	0	0	0	0	0	0
Ryr1	20190	symbol	M. musculus	20190	M. musculus	Ryr1	ryanodine receptor 1, skeletal muscle	GO:0014808 release of sequestered calcium ion into cytosol by sarcoplasmic reticulum;GO:1903514 release of sequestered calcium ion into cytosol by endoplasmic reticulum;GO:0051209 release of sequestered calcium ion into cytosol	0	1	0	0	1	1	1	0	0	0	0	0	0	0	0	0	1	0
Gm11544	432591	symbol	M. musculus	432591	M. musculus	Gm11544	predicted gene 11544		0	0	0	0	0	0	0	0	0	0	0	0	0	0	0	0	0	0
Gpr153	100129	symbol	M. musculus	100129	M. musculus	Gpr153	G protein-coupled receptor 153	GO:0007186 G protein-coupled receptor signaling pathway;GO:0007165 signal transduction;GO:0023052 signaling	0	0	0	0	0	0	0	0	0	0	0	0	0	0	0	0	0	0
Tyrp1	22178	symbol	M. musculus	22178	M. musculus	Tyrp1	tyrosinase-related protein 1	GO:0043438 acetoacetic acid metabolic process;GO:0006583 melanin biosynthetic process from tyrosine;GO:0048023 positive regulation of melanin biosynthetic process	0	0	0	0	0	0	0	0	0	0	0	0	0	0	0	0	0	0
Slc8a1	20541	symbol	M. musculus	20541	M. musculus	Slc8a1	solute carrier family 8 (sodium/calcium exchanger), member 1	GO:0010881 regulation of cardiac muscle contraction by regulation of the release of sequestered calcium ion;GO:0010880 regulation of release of sequestered calcium ion into cytosol by sarcoplasmic reticulum;GO:0014808 release of sequestered calcium ion into cytosol by sarcoplasmic reticulum	0	1	1	0	1	1	1	0	1	0	0	0	0	0	0	0	0	0
Lef1	16842	symbol	M. musculus	16842	M. musculus	Lef1	lymphoid enhancer binding factor 1	GO:0045063 T-helper 1 cell differentiation;GO:0033153 T cell receptor V(D)J recombination;GO:0002681 somatic recombination of T cell receptor gene segments	0	1	1	0	1	0	0	0	1	1	0	1	0	1	0	0	0	0
Gm13848	434003	symbol	M. musculus	434003	M. musculus	Gm13848	predicted gene 13848		0	0	0	0	0	0	0	0	0	0	0	0	0	0	0	0	0	0
Elovl6	170439	symbol	M. musculus	170439	M. musculus	Elovl6	ELOVL family member 6, elongation of long chain fatty acids (yeast)	GO:0034626 fatty acid elongation, polyunsaturated fatty acid;GO:0034625 fatty acid elongation, monounsaturated fatty acid;GO:0019367 fatty acid elongation, saturated fatty acid	0	0	0	0	0	0	0	0	0	0	0	0	0	0	0	1	0	0
Kalrn	545156	symbol	M. musculus	545156	M. musculus	Kalrn	kalirin, RhoGEF kinase	GO:0060125 negative regulation of growth hormone secretion;GO:0061368 behavioral response to formalin induced pain;GO:0061003 positive regulation of dendritic spine morphogenesis	1	0	0	1	0	0	1	0	0	0	0	0	0	0	1	0	0	0
Sema3b	20347	symbol	M. musculus	20347	M. musculus	Sema3b	sema domain, immunoglobulin domain (Ig), short basic domain, secreted, (semaphorin) 3B	GO:0048843 negative regulation of axon extension involved in axon guidance;GO:0048841 regulation of axon extension involved in axon guidance;GO:1902668 negative regulation of axon guidance	0	0	1	0	0	0	0	0	0	0	0	0	0	0	0	0	0	0
Prox1	19130	symbol	M. musculus	19130	M. musculus	Prox1	prospero homeobox 1	GO:0021707 cerebellar granule cell differentiation;GO:2000979 positive regulation of forebrain neuron differentiation;GO:0021684 cerebellar granular layer formation	0	1	1	0	1	0	0	0	0	1	1	0	0	0	0	0	0	0
C8b	110382	symbol	M. musculus	110382	M. musculus	C8b	complement component 8, beta polypeptide	GO:0006957 complement activation, alternative pathway;GO:0006958 complement activation, classical pathway;GO:0002455 humoral immune response mediated by circulating immunoglobulin	0	0	0	0	0	0	0	0	0	0	0	0	0	0	0	0	0	0
Sybu	319613	symbol	M. musculus	319613	M. musculus	Sybu	syntabulin (syntaxin-interacting)	GO:1990048 anterograde neuronal dense core vesicle transport;GO:0099519 dense core granule cytoskeletal transport;GO:0035774 positive regulation of insulin secretion involved in cellular response to glucose stimulus	1	0	0	1	0	0	0	0	0	0	0	0	0	0	0	0	0	0
Zfp266	77519	symbol	M. musculus	77519	M. musculus	Zfp266	zinc finger protein 266	GO:0008150 biological_process	0	0	0	0	0	0	0	0	0	0	0	0	0	0	0	0	0	0
Npc2	67963	symbol	M. musculus	67963	M. musculus	Npc2	NPC intracellular cholesterol transporter 2	GO:0032367 intracellular cholesterol transport;GO:0033344 cholesterol efflux;GO:0032366 intracellular sterol transport	0	0	0	0	0	0	0	0	0	0	0	0	0	0	0	0	0	0
1700012H19Rik	76393	symbol	M. musculus	76393	M. musculus	1700012H19Rik	RIKEN cDNA 1700012H19 gene		0	0	0	0	0	0	0	0	0	0	0	0	0	0	0	0	0	0
Ajap1	230959	symbol	M. musculus	230959	M. musculus	Ajap1	adherens junction associated protein 1	GO:0030860 regulation of polarized epithelial cell differentiation;GO:0001953 negative regulation of cell-matrix adhesion;GO:0030859 polarized epithelial cell differentiation	0	0	0	0	0	0	0	0	0	0	0	0	0	0	0	0	0	0
Ctnnd2	18163	symbol	M. musculus	18163	M. musculus	Ctnnd2	catenin (cadherin associated protein), delta 2	GO:0060997 dendritic spine morphogenesis;GO:0060996 dendritic spine development;GO:0048813 dendrite morphogenesis	1	0	0	0	0	0	0	0	0	0	0	1	0	0	0	0	0	0
Noct	12457	symbol	M. musculus	12457	M. musculus	Noct	nocturnin	GO:0000290 deadenylation-dependent decapping of nuclear-transcribed mRNA;GO:0048255 mRNA stabilization;GO:0000289 nuclear-transcribed mRNA poly(A) tail shortening	0	0	0	0	0	0	0	0	0	0	0	0	0	0	0	0	0	0
C2cd4c	237397	symbol	M. musculus	237397	M. musculus	C2cd4c	C2 calcium-dependent domain containing 4C	GO:0008150 biological_process	0	0	0	0	0	0	0	0	0	0	0	0	0	0	0	0	0	0
Gm19990	100503961	symbol	M. musculus	100503961	M. musculus	Gm19990	predicted gene, 19990		0	0	0	0	0	0	0	0	0	0	0	0	0	0	0	0	0	0
2210417A02Rik	70138	symbol	M. musculus	70138	M. musculus	2210417A02Rik	RIKEN cDNA 2210417A02 gene		0	0	0	0	0	0	0	0	0	0	0	0	0	0	0	0	0	0
Ints3	229543	symbol	M. musculus	229543	M. musculus	Ints3	integrator complex subunit 3	GO:0016180 snRNA processing;GO:0007093 mitotic cell cycle checkpoint;GO:0016073 snRNA metabolic process	0	0	0	0	0	0	0	0	0	0	0	0	0	0	0	0	0	0
Fam20b	215015	symbol	M. musculus	215015	M. musculus	Fam20b	family with sequence similarity 20, member B	GO:0030166 proteoglycan biosynthetic process;GO:0006029 proteoglycan metabolic process;GO:0009101 glycoprotein biosynthetic process	0	0	0	0	0	0	0	0	0	0	0	0	0	0	0	0	0	0
Csnk1e	27373	symbol	M. musculus	27373	M. musculus	Csnk1e	casein kinase 1, epsilon	GO:1902004 positive regulation of amyloid-beta formation;GO:2000052 positive regulation of non-canonical Wnt signaling pathway;GO:1902993 positive regulation of amyloid precursor protein catabolic process	0	0	0	0	0	0	0	0	0	0	0	1	0	0	0	0	0	0
Ormdl3	66612	symbol	M. musculus	66612	M. musculus	Ormdl3	ORM1-like 3 (S. cerevisiae)	GO:1900060 negative regulation of ceramide biosynthetic process;GO:0090155 negative regulation of sphingolipid biosynthetic process;GO:2000303 regulation of ceramide biosynthetic process	0	0	0	0	0	0	0	0	0	0	1	0	0	0	0	0	0	0
Cxcl11	56066	symbol	M. musculus	56066	M. musculus	Cxcl11	chemokine (C-X-C motif) ligand 11	GO:0030593 neutrophil chemotaxis;GO:1990266 neutrophil migration;GO:0071621 granulocyte chemotaxis	0	0	1	0	0	0	0	0	0	0	0	0	0	0	0	0	0	0
Ptbp2	56195	symbol	M. musculus	56195	M. musculus	Ptbp2	polypyrimidine tract binding protein 2	GO:0006376 mRNA splice site selection;GO:0033119 negative regulation of RNA splicing;GO:0000245 spliceosomal complex assembly	0	0	0	0	0	0	0	1	0	0	0	0	0	0	0	0	0	0
Pcdh15	11994	symbol	M. musculus	11994	M. musculus	Pcdh15	protocadherin 15	GO:0060088 auditory receptor cell stereocilium organization;GO:0050973 detection of mechanical stimulus involved in equilibrioception;GO:0002093 auditory receptor cell morphogenesis	0	1	0	0	0	0	0	0	0	0	0	0	0	0	0	1	1	0
Fam198b	68659	gene_synonym	M. musculus	68659	M. musculus	Gask1b	golgi associated kinase 1B	GO:0008150 biological_process	0	0	0	0	0	0	0	0	0	0	0	0	0	0	0	0	0	0
Sort1	20661	symbol	M. musculus	20661	M. musculus	Sort1	sortilin 1	GO:0051005 negative regulation of lipoprotein lipase activity;GO:0046323 glucose import;GO:0051004 regulation of lipoprotein lipase activity	0	0	0	1	1	0	0	0	0	0	0	0	0	1	0	0	0	0
Plxnc1	54712	symbol	M. musculus	54712	M. musculus	Plxnc1	plexin C1	GO:1902287 semaphorin-plexin signaling pathway involved in axon guidance;GO:1902285 semaphorin-plexin signaling pathway involved in neuron projection guidance;GO:0050772 positive regulation of axonogenesis	0	0	1	0	0	0	0	0	0	0	0	0	0	0	1	0	0	0
Dnm1	13429	symbol	M. musculus	13429	M. musculus	Dnm1	dynamin 1	GO:0016185 synaptic vesicle budding from presynaptic endocytic zone membrane;GO:1900244 positive regulation of synaptic vesicle endocytosis;GO:0070142 synaptic vesicle budding	1	0	0	0	0	0	0	0	0	0	0	0	0	0	1	0	0	0
Rev1	56210	symbol	M. musculus	56210	M. musculus	Rev1	REV1, DNA directed polymerase	GO:0070987 error-free translesion synthesis;GO:0042276 error-prone translesion synthesis;GO:0019985 translesion synthesis	0	0	0	0	0	0	0	0	0	0	0	0	0	0	0	0	0	0
Mir688	751542	symbol	M. musculus	751542	M. musculus	Mir688	microRNA 688		0	0	0	0	0	0	0	0	0	0	0	0	0	0	0	0	0	0
Skor1	207667	symbol	M. musculus	207667	M. musculus	Skor1	SKI family transcriptional corepressor 1	GO:0030514 negative regulation of BMP signaling pathway;GO:0030512 negative regulation of transforming growth factor beta receptor signaling pathway;GO:1903845 negative regulation of cellular response to transforming growth factor beta stimulus	0	0	0	0	0	0	0	0	0	0	0	0	0	1	0	0	0	0
Ildr2	100039795	symbol	M. musculus	100039795	M. musculus	Ildr2	immunoglobulin-like domain containing receptor 2	GO:0048873 homeostasis of number of cells within a tissue;GO:0030073 insulin secretion;GO:0009749 response to glucose	0	1	0	1	0	0	0	0	0	0	0	0	0	0	0	1	0	0
Ptgdr2	14764	symbol	M. musculus	14764	M. musculus	Ptgdr2	prostaglandin D2 receptor 2	GO:2000255 negative regulation of male germ cell proliferation;GO:1905937 negative regulation of germ cell proliferation;GO:2000254 regulation of male germ cell proliferation	0	0	1	1	0	0	0	0	0	0	0	0	0	0	0	0	0	0
Cdh22	104010	symbol	M. musculus	104010	M. musculus	Cdh22	cadherin 22	GO:0016339 calcium-dependent cell-cell adhesion via plasma membrane cell adhesion molecules;GO:0044331 cell-cell adhesion mediated by cadherin;GO:0007043 cell-cell junction assembly	0	0	0	0	0	0	0	0	0	0	0	0	0	0	0	0	0	0
Tenm3	23965	symbol	M. musculus	23965	M. musculus	Tenm3	teneurin transmembrane protein 3	GO:1903385 regulation of homophilic cell adhesion;GO:0007157 heterophilic cell-cell adhesion via plasma membrane cell adhesion molecules;GO:0048593 camera-type eye morphogenesis	0	1	0	0	0	0	0	0	0	0	0	0	0	0	0	0	0	1
Lamc2	16782	symbol	M. musculus	16782	M. musculus	Lamc2	laminin, gamma 2	GO:0034446 substrate adhesion-dependent cell spreading;GO:0030335 positive regulation of cell migration;GO:0031589 cell-substrate adhesion	0	0	1	0	0	0	0	0	0	0	0	0	0	0	0	0	0	0
Pgpep1l	78444	symbol	M. musculus	78444	M. musculus	Pgpep1l	pyroglutamyl-peptidase I-like	GO:0006508 proteolysis;GO:0019538 protein metabolic process;GO:1901564 organonitrogen compound metabolic process	0	0	0	0	0	0	0	0	0	0	0	0	0	0	0	0	0	0
Mir3089	100526499	symbol	M. musculus	100526499	M. musculus	Mir3089	microRNA 3089		0	0	0	0	0	0	0	0	0	0	0	0	0	0	0	0	0	0
Galr1	14427	symbol	M. musculus	14427	M. musculus	Galr1	galanin receptor 1	GO:0051464 positive regulation of cortisol secretion;GO:0051462 regulation of cortisol secretion;GO:2000851 positive regulation of glucocorticoid secretion	0	0	0	1	0	0	1	0	0	0	0	0	1	0	0	0	0	0
Pantr1	66297	symbol	M. musculus	66297	M. musculus	Pantr1	POU domain, class 3, transcription factor 3 adjacent noncoding transcript 1	GO:0010468 regulation of gene expression;GO:0060255 regulation of macromolecule metabolic process;GO:0019222 regulation of metabolic process	0	0	0	0	0	0	0	0	0	0	0	0	0	0	0	0	0	0
1700110I01Rik	73549	symbol	M. musculus	73549	M. musculus	1700110I01Rik	RIKEN cDNA 1700110I01 gene	GO:0008150 biological_process	0	0	0	0	0	0	0	0	0	0	0	0	0	0	0	0	0	0
Tmem17	103765	symbol	M. musculus	103765	M. musculus	Tmem17	transmembrane protein 17	GO:1905515 non-motile cilium assembly;GO:0007224 smoothened signaling pathway;GO:0060271 cilium assembly	0	0	0	0	0	0	0	0	0	0	0	0	0	0	0	0	0	0
Mar	353326	gene_synonym	M. musculus	353326	M. musculus	Rtl1	retrotransposon Gaglike 1	GO:0007275 multicellular organism development;GO:0048856 anatomical structure development;GO:0032502 developmental process	0	0	0	0	0	0	0	0	0	0	0	0	0	0	0	0	0	0
10						None	None	None	nan	nan	nan	nan	nan	nan	nan	nan	nan	nan	nan	nan	nan	nan	nan	nan	nan	nan
Gm20815	100039753	symbol	M. musculus	100039753	M. musculus	Gm20815	predicted gene, 20815		0	0	0	0	0	0	0	0	0	0	0	0	0	0	0	0	0	0
Trpc4	22066	symbol	M. musculus	22066	M. musculus	Trpc4	transient receptor potential cation channel, subfamily C, member 4	GO:0014051 gamma-aminobutyric acid secretion;GO:0015812 gamma-aminobutyric acid transport;GO:0006828 manganese ion transport	0	0	0	0	0	0	1	0	0	0	0	0	0	1	0	0	0	0
Gm13285	545654	symbol	M. musculus	545654	M. musculus	Gm13285	predicted gene 13285		0	0	0	0	0	0	0	0	0	0	0	0	0	0	0	0	0	0
Foxk1	17425	symbol	M. musculus	17425	M. musculus	Foxk1	forkhead box K1	GO:0061621 canonical glycolysis;GO:0061620 glycolytic process through glucose-6-phosphate;GO:0061615 glycolytic process through fructose-6-phosphate	0	0	0	0	0	0	0	0	0	0	1	0	0	0	0	0	0	0
Calr4	108802	symbol	M. musculus	108802	M. musculus	Calr4	calreticulin 4	GO:0030968 endoplasmic reticulum unfolded protein response;GO:0034620 cellular response to unfolded protein;GO:0006986 response to unfolded protein	0	0	0	0	0	0	0	0	0	0	0	0	0	0	0	0	0	0
Lyl1	17095	symbol	M. musculus	17095	M. musculus	Lyl1	lymphoblastomic leukemia 1	GO:0001955 blood vessel maturation;GO:0060216 definitive hemopoiesis;GO:0030183 B cell differentiation	0	0	0	0	0	0	0	0	0	0	0	0	0	0	0	0	0	0
Thsd4	207596	symbol	M. musculus	207596	M. musculus	Thsd4	thrombospondin, type I, domain containing 4	GO:0048251 elastic fiber assembly;GO:0085029 extracellular matrix assembly;GO:0030198 extracellular matrix organization	0	0	0	0	0	0	0	0	0	0	0	0	0	0	0	0	0	0
Kif1b	16561	symbol	M. musculus	16561	M. musculus	Kif1b	kinesin family member 1B	GO:1990049 retrograde neuronal dense core vesicle transport;GO:1990048 anterograde neuronal dense core vesicle transport;GO:0099519 dense core granule cytoskeletal transport	0	0	0	0	0	0	0	0	0	0	0	0	0	0	0	0	0	0
Prima1	170952	symbol	M. musculus	170952	M. musculus	Prima1	proline rich membrane anchor 1	GO:0042135 neurotransmitter catabolic process;GO:0042133 neurotransmitter metabolic process;GO:0001505 regulation of neurotransmitter levels	0	0	0	0	0	0	0	0	0	0	0	0	0	0	0	0	0	0
Sel1l3	231238	symbol	M. musculus	231238	M. musculus	Sel1l3	sel-1 suppressor of lin-12-like 3 (C. elegans)	GO:0008150 biological_process	0	0	0	0	0	0	0	0	0	0	0	0	0	0	0	0	0	0
Lrp3	435965	symbol	M. musculus	435965	M. musculus	Lrp3	low density lipoprotein receptor-related protein 3	GO:0008150 biological_process	0	0	0	0	0	0	0	0	0	0	0	0	0	0	0	0	0	0
Prss39	21755	symbol	M. musculus	21755	M. musculus	Prss39	protease, serine 39	GO:0006508 proteolysis;GO:0019538 protein metabolic process;GO:1901564 organonitrogen compound metabolic process	0	0	0	0	0	0	0	0	0	0	0	0	0	0	0	0	0	0
Nyap2	241134	symbol	M. musculus	241134	M. musculus	Nyap2	neuronal tyrosine-phophorylated phosphoinositide 3-kinase adaptor 2	GO:0014065 phosphatidylinositol 3-kinase signaling;GO:0048015 phosphatidylinositol-mediated signaling;GO:0048812 neuron projection morphogenesis	0	0	0	0	0	0	0	0	0	0	0	0	0	0	0	0	0	0
Adarb2	94191	symbol	M. musculus	94191	M. musculus	Adarb2	adenosine deaminase, RNA-specific, B2	GO:0006382 adenosine to inosine editing;GO:0016553 base conversion or substitution editing;GO:0009451 RNA modification	0	0	0	0	0	0	0	0	0	0	0	0	0	0	0	0	0	0
Dpf3	70127	symbol	M. musculus	70127	M. musculus	Dpf3	D4, zinc and double PHD fingers, family 3	GO:0045944 positive regulation of transcription by RNA polymerase II;GO:0045892 negative regulation of transcription, DNA-templated;GO:1903507 negative regulation of nucleic acid-templated transcription	0	0	0	0	0	0	0	0	0	0	0	0	0	0	0	0	0	0
5031426D15Rik	68144	symbol	M. musculus	68144	M. musculus	5031426D15Rik	RIKEN cDNA 5031426D15 gene		0	0	0	0	0	0	0	0	0	0	0	0	0	0	0	0	0	0
C530044C16Rik	319981	symbol	M. musculus	319981	M. musculus	C530044C16Rik	RIKEN cDNA C530044C16 gene		0	0	0	0	0	0	0	0	0	0	0	0	0	0	0	0	0	0
Bmp5	12160	symbol	M. musculus	12160	M. musculus	Bmp5	bone morphogenetic protein 5	GO:2000065 negative regulation of cortisol biosynthetic process;GO:0021502 neural fold elevation formation;GO:0032348 negative regulation of aldosterone biosynthetic process	1	1	0	0	1	0	0	0	1	0	1	0	0	1	0	0	0	0
Zrsr1	22183	symbol	M. musculus	22183	M. musculus	Zrsr1	zinc finger (CCCH type), RNA binding motif and serine/arginine rich 1	GO:0000398 mRNA splicing, via spliceosome;GO:0000377 RNA splicing, via transesterification reactions with bulged adenosine as nucleophile;GO:0000375 RNA splicing, via transesterification reactions	0	0	0	0	0	0	0	0	0	0	0	0	0	0	0	0	0	0
Lrrtm1	74342	symbol	M. musculus	74342	M. musculus	Lrrtm1	leucine rich repeat transmembrane neuronal 1	GO:0099151 regulation of postsynaptic density assembly;GO:0002091 negative regulation of receptor internalization;GO:0099150 regulation of postsynaptic specialization assembly	1	0	0	0	0	0	0	0	0	0	0	0	0	0	0	0	0	0
Lrtm1	319476	symbol	M. musculus	319476	M. musculus	Lrtm1	leucine-rich repeats and transmembrane domains 1	GO:0051965 positive regulation of synapse assembly;GO:0007411 axon guidance;GO:0050919 negative chemotaxis	1	0	1	0	0	0	0	0	0	0	0	0	0	0	0	0	0	0
Dll1	13388	symbol	M. musculus	13388	M. musculus	Dll1	delta like canonical Notch ligand 1	GO:0021688 cerebellar molecular layer formation;GO:0021693 cerebellar Purkinje cell layer structural organization;GO:0097102 endothelial tip cell fate specification	0	1	0	0	1	0	0	0	1	0	0	0	0	1	0	1	1	0
Ric3	320360	symbol	M. musculus	320360	M. musculus	Ric3	RIC3 acetylcholine receptor chaperone	GO:0007271 synaptic transmission, cholinergic;GO:0007204 positive regulation of cytosolic calcium ion concentration;GO:0051480 regulation of cytosolic calcium ion concentration	0	0	0	0	0	0	1	0	0	0	0	0	0	0	0	0	0	0
Map2k6	26399	symbol	M. musculus	26399	M. musculus	Map2k6	mitogen-activated protein kinase kinase 6	GO:0032308 positive regulation of prostaglandin secretion;GO:0032306 regulation of prostaglandin secretion;GO:0032305 positive regulation of icosanoid secretion	0	0	0	0	0	0	1	0	0	0	0	0	1	0	0	1	0	0
Tiam1	21844	symbol	M. musculus	21844	M. musculus	Tiam1	T cell lymphoma invasion and metastasis 1	GO:1904268 positive regulation of Schwann cell chemotaxis;GO:1904266 regulation of Schwann cell chemotaxis;GO:1990751 Schwann cell chemotaxis	1	0	1	1	0	0	0	0	0	0	0	1	0	1	0	0	0	0
5430421F17Rik	74489	symbol	M. musculus	74489	M. musculus	5430421F17Rik	RIKEN cDNA 5430421F17 gene		0	0	0	0	0	0	0	0	0	0	0	0	0	0	0	0	0	0
Gm20743	433374	symbol	M. musculus	433374	M. musculus	Gm20743	predicted gene, 20743		0	0	0	0	0	0	0	0	0	0	0	0	0	0	0	0	0	0
Hs6st3	50787	symbol	M. musculus	50787	M. musculus	Hs6st3	heparan sulfate 6-O-sulfotransferase 3	GO:0015015 heparan sulfate proteoglycan biosynthetic process, enzymatic modification;GO:0015012 heparan sulfate proteoglycan biosynthetic process;GO:0030201 heparan sulfate proteoglycan metabolic process	0	0	0	0	0	0	0	0	0	0	0	0	0	0	0	0	0	0
4930522O17Rik	78180	symbol	M. musculus	78180	M. musculus	4930522O17Rik	RIKEN cDNA 4930522O17 gene		0	0	0	0	0	0	0	0	0	0	0	0	0	0	0	0	0	0
Gm14486	665635	symbol	M. musculus	665635	M. musculus	Gm14486	predicted gene 14486		0	0	0	0	0	0	0	0	0	0	0	0	0	0	0	0	0	0
Abca6	76184	symbol	M. musculus	76184	M. musculus	Abca6	ATP-binding cassette, sub-family A (ABC1), member 6	GO:0006869 lipid transport;GO:0010876 lipid localization;GO:0055085 transmembrane transport	0	0	0	0	0	0	0	0	0	0	0	0	0	0	0	0	0	0
Aym1	503692	symbol	M. musculus	503692	M. musculus	Aym1	activator of yeast meiotic promoters 1	GO:0045944 positive regulation of transcription by RNA polymerase II;GO:0045893 positive regulation of transcription, DNA-templated;GO:1903508 positive regulation of nucleic acid-templated transcription	0	0	0	0	0	0	0	0	0	0	0	0	0	0	0	0	0	0
Sorbs3	20410	symbol	M. musculus	20410	M. musculus	Sorbs3	sorbin and SH3 domain containing 3	GO:0051496 positive regulation of stress fiber assembly;GO:0051492 regulation of stress fiber assembly;GO:0032233 positive regulation of actin filament bundle assembly	0	0	0	0	0	1	0	0	0	0	0	0	0	0	0	0	0	0
Foxn3	71375	symbol	M. musculus	71375	M. musculus	Foxn3	forkhead box N3	GO:0097094 craniofacial suture morphogenesis;GO:0060349 bone morphogenesis;GO:1904888 cranial skeletal system development	0	0	0	0	0	0	0	0	0	0	0	0	0	0	0	0	0	0
Mamld1	333639	symbol	M. musculus	333639	M. musculus	Mamld1	mastermind-like domain containing 1	GO:0006357 regulation of transcription by RNA polymerase II;GO:0006366 transcription by RNA polymerase II;GO:0006355 regulation of transcription, DNA-templated	0	0	0	0	0	0	0	0	0	0	0	0	0	1	0	0	0	0
Wwc1	211652	symbol	M. musculus	211652	M. musculus	Wwc1	WW, C2 and coiled-coil domain containing 1	GO:0035331 negative regulation of hippo signaling;GO:0035330 regulation of hippo signaling;GO:0046621 negative regulation of organ growth	0	0	0	0	0	0	0	0	0	0	0	0	0	0	0	0	0	0
Dennd1a	227801	symbol	M. musculus	227801	M. musculus	Dennd1a	DENN/MADD domain containing 1A	GO:0032483 regulation of Rab protein signal transduction;GO:0048488 synaptic vesicle endocytosis;GO:0032456 endocytic recycling	1	0	0	0	0	0	0	0	0	0	0	0	0	0	0	0	0	0
Tenm4	23966	symbol	M. musculus	23966	M. musculus	Tenm4	teneurin transmembrane protein 4	GO:0032289 central nervous system myelin formation;GO:0060912 cardiac cell fate specification;GO:0048714 positive regulation of oligodendrocyte differentiation	0	0	0	0	1	0	1	0	0	0	0	0	0	1	0	0	0	1
Ampd3	11717	symbol	M. musculus	11717	M. musculus	Ampd3	adenosine monophosphate deaminase 3	GO:0032264 IMP salvage;GO:0006188 IMP biosynthetic process;GO:0032261 purine nucleotide salvage	0	0	0	0	0	0	0	0	0	0	0	0	0	0	0	1	0	0
Capzb	12345	symbol	M. musculus	12345	M. musculus	Capzb	capping protein (actin filament) muscle Z-line, beta	GO:0051016 barbed-end actin filament capping;GO:0051490 negative regulation of filopodium assembly;GO:0051693 actin filament capping	0	0	0	0	1	0	0	0	0	0	0	0	0	0	0	0	0	0
Grin2b	14812	symbol	M. musculus	14812	M. musculus	Grin2b	glutamate receptor, ionotropic, NMDA2B (epsilon 2)	GO:1902951 negative regulation of dendritic spine maintenance;GO:0014049 positive regulation of glutamate secretion;GO:0046960 sensitization	1	1	0	0	0	0	1	0	1	0	0	1	1	0	1	0	0	0
Myl9	98932	symbol	M. musculus	98932	M. musculus	Myl9	myosin, light polypeptide 9, regulatory		0	0	0	0	0	1	0	0	0	0	0	0	0	0	0	0	0	0
Phldb1	102693	symbol	M. musculus	102693	M. musculus	Phldb1	pleckstrin homology like domain, family B, member 1	GO:1904261 positive regulation of basement membrane assembly involved in embryonic body morphogenesis;GO:1904259 regulation of basement membrane assembly involved in embryonic body morphogenesis;GO:2001197 basement membrane assembly involved in embryonic body morphogenesis	0	0	0	0	0	0	0	0	0	0	0	0	0	0	0	0	0	0
Pid1	98496	symbol	M. musculus	98496	M. musculus	Pid1	phosphotyrosine interaction domain containing 1	GO:0046325 negative regulation of glucose import;GO:2001170 negative regulation of ATP biosynthetic process;GO:0010829 negative regulation of glucose transmembrane transport	0	0	0	0	0	0	0	0	0	0	1	0	0	0	0	0	0	0
Podxl	27205	symbol	M. musculus	27205	M. musculus	Podxl	podocalyxin-like	GO:0033634 positive regulation of cell-cell adhesion mediated by integrin;GO:0032534 regulation of microvillus assembly;GO:0033632 regulation of cell-cell adhesion mediated by integrin	0	0	0	0	0	0	0	0	0	0	0	0	0	0	0	0	0	0
Krt80	74127	symbol	M. musculus	74127	M. musculus	Krt80	keratin 80		0	0	0	0	0	0	0	0	0	0	0	0	0	0	0	0	0	0
2900026A02Rik	243219	symbol	M. musculus	243219	M. musculus	2900026A02Rik	RIKEN cDNA 2900026A02 gene	GO:0008150 biological_process	0	0	0	0	0	0	0	0	0	0	0	0	0	0	0	0	0	0
Egfr	13649	symbol	M. musculus	13649	M. musculus	Egfr	epidermal growth factor receptor	GO:1902722 positive regulation of prolactin secretion;GO:1903800 positive regulation of production of miRNAs involved in gene silencing by miRNA;GO:1900020 positive regulation of protein kinase C activity	0	1	1	1	1	0	1	0	1	1	0	1	0	1	1	1	1	0
Vac14	234729	symbol	M. musculus	234729	M. musculus	Vac14	Vac14 homolog (S. cerevisiae)	GO:0006661 phosphatidylinositol biosynthetic process;GO:0046474 glycerophospholipid biosynthetic process;GO:0046488 phosphatidylinositol metabolic process	0	0	0	0	0	0	0	0	0	0	0	0	0	0	0	0	0	0
Mir6977	102465590	symbol	M. musculus	102465590	M. musculus	Mir6977	microRNA 6977		0	0	0	0	0	0	0	0	0	0	0	0	0	0	0	0	0	0
Olfr161	258859	symbol	M. musculus	258859	M. musculus	Olfr161	olfactory receptor 161	GO:0007608 sensory perception of smell;GO:0007606 sensory perception of chemical stimulus;GO:0007600 sensory perception	0	0	0	0	0	0	0	0	0	0	0	0	0	0	0	0	0	0
2310043L19Rik	75589	symbol	M. musculus	75589	M. musculus	2310043L19Rik	RIKEN cDNA 2310043L19 gene		0	0	0	0	0	0	0	0	0	0	0	0	0	0	0	0	0	0
Phex	18675	symbol	M. musculus	18675	M. musculus	Phex	phosphate regulating endopeptidase homolog, X-linked	GO:0030282 bone mineralization;GO:0042476 odontogenesis;GO:0031214 biomineral tissue development	0	0	0	0	0	0	0	0	0	0	0	0	0	0	0	0	0	0
Fam76a	230789	symbol	M. musculus	230789	M. musculus	Fam76a	family with sequence similarity 76, member A		0	0	0	0	0	0	0	0	0	0	0	0	0	0	0	0	0	0
Man2b1	17159	symbol	M. musculus	17159	M. musculus	Man2b1	mannosidase 2, alpha B1	GO:0006013 mannose metabolic process;GO:0006517 protein deglycosylation;GO:0007611 learning or memory	0	0	0	0	0	0	0	0	0	0	0	0	0	0	0	0	0	0
1700013D24Rik	76921	symbol	M. musculus	76921	M. musculus	1700013D24Rik	RIKEN cDNA 1700013D24 gene	GO:0008150 biological_process	0	0	0	0	0	0	0	0	0	0	0	0	0	0	0	0	0	0
Gm20826	100040160	symbol	M. musculus	100040160	M. musculus	Gm20826	predicted gene, 20826		0	0	0	0	0	0	0	0	0	0	0	0	0	0	0	0	0	0
Ppp1r18	76448	symbol	M. musculus	76448	M. musculus	Ppp1r18	protein phosphatase 1, regulatory subunit 18	GO:0008150 biological_process	0	0	0	0	0	0	0	0	0	0	0	0	0	0	0	0	0	0
2010106C02Rik	72104	symbol	M. musculus	72104	M. musculus	2010106C02Rik	RIKEN cDNA 2010106C02 gene		0	0	0	0	0	0	0	0	0	0	0	0	0	0	0	0	0	0
Tacc3	21335	symbol	M. musculus	21335	M. musculus	Tacc3	transforming, acidic coiled-coil containing protein 3	GO:0022027 interkinetic nuclear migration;GO:0042994 cytoplasmic sequestering of transcription factor;GO:0030953 astral microtubule organization	0	0	0	0	0	0	0	0	0	1	0	0	0	0	0	0	0	0
Col24a1	71355	symbol	M. musculus	71355	M. musculus	Col24a1	collagen, type XXIV, alpha 1	GO:0002244 hematopoietic progenitor cell differentiation;GO:0030198 extracellular matrix organization;GO:0043062 extracellular structure organization	0	0	0	0	0	0	0	0	0	0	0	0	0	0	0	0	0	0
Ush2a	22283	symbol	M. musculus	22283	M. musculus	Ush2a	usherin	GO:0048496 maintenance of animal organ identity;GO:0045494 photoreceptor cell maintenance;GO:0060113 inner ear receptor cell differentiation	0	1	0	0	0	0	0	0	0	0	0	0	0	0	0	1	1	0
Ddx3x	13205	symbol	M. musculus	13205	M. musculus	Ddx3x	DEAD/H (Asp-Glu-Ala-Asp/His) box polypeptide 3, X-linked	GO:0045070 positive regulation of viral genome replication;GO:0042256 mature ribosome assembly;GO:1903608 protein localization to cytoplasmic stress granule	0	0	0	0	0	0	0	0	0	0	0	1	0	0	0	0	0	0
Serinc2	230779	symbol	M. musculus	230779	M. musculus	Serinc2	serine incorporator 2	GO:1904219 positive regulation of CDP-diacylglycerol-serine O-phosphatidyltransferase activity;GO:1904222 positive regulation of serine C-palmitoyltransferase activity;GO:1904217 regulation of CDP-diacylglycerol-serine O-phosphatidyltransferase activity	0	0	0	0	0	0	0	0	0	0	0	0	0	0	0	0	0	0
Grhl2	252973	symbol	M. musculus	252973	M. musculus	Grhl2	grainyhead like transcription factor 2	GO:0061713 anterior neural tube closure;GO:0060672 epithelial cell morphogenesis involved in placental branching;GO:0060671 epithelial cell differentiation involved in embryonic placenta development	0	1	0	0	0	0	0	0	1	0	0	0	0	0	0	0	1	0
Efhc1	71877	symbol	M. musculus	71877	M. musculus	Efhc1	EF-hand domain (C-terminal) containing 1	GO:0021795 cerebral cortex cell migration;GO:0022029 telencephalon cell migration;GO:0021987 cerebral cortex development	0	0	0	0	0	0	1	0	0	1	0	0	0	0	0	0	0	0
Rbfox3	52897	symbol	M. musculus	52897	M. musculus	Rbfox3	RNA binding protein, fox-1 homolog (C. elegans) 3	GO:0000381 regulation of alternative mRNA splicing, via spliceosome;GO:0000380 alternative mRNA splicing, via spliceosome;GO:0048024 regulation of mRNA splicing, via spliceosome	0	0	0	0	0	0	0	0	0	0	0	0	0	0	0	0	0	0
C1qtnf1	56745	symbol	M. musculus	56745	M. musculus	C1qtnf1	C1q and tumor necrosis factor related protein 1	GO:2000860 positive regulation of aldosterone secretion;GO:2000857 positive regulation of mineralocorticoid secretion;GO:2000858 regulation of aldosterone secretion	0	0	0	1	0	0	1	0	0	0	1	0	0	0	0	0	0	0
Nyap1	243300	symbol	M. musculus	243300	M. musculus	Nyap1	neuronal tyrosine-phosphorylated phosphoinositide 3-kinase adaptor 1	GO:0014065 phosphatidylinositol 3-kinase signaling;GO:0048015 phosphatidylinositol-mediated signaling;GO:0048812 neuron projection morphogenesis	0	0	0	0	0	0	0	0	0	0	0	0	0	0	0	0	0	0
Trappc9	76510	symbol	M. musculus	76510	M. musculus	Trappc9	trafficking protein particle complex 9	GO:0021987 cerebral cortex development;GO:0021543 pallium development;GO:0051092 positive regulation of NF-kappaB transcription factor activity	0	0	0	0	0	0	0	0	0	1	0	0	0	0	0	0	0	0
Oasl2	23962	symbol	M. musculus	23962	M. musculus	Oasl2	2'-5' oligoadenylate synthetase-like 2	GO:0045071 negative regulation of viral genome replication;GO:0060700 regulation of ribonuclease activity;GO:1903901 negative regulation of viral life cycle	0	0	0	0	0	0	0	0	0	0	0	0	0	0	0	0	0	0
Erich3	209601	symbol	M. musculus	209601	M. musculus	Erich3	glutamate rich 3	GO:0008150 biological_process	0	0	0	0	0	0	0	0	0	0	0	0	0	0	0	0	0	0
Galntl6	270049	symbol	M. musculus	270049	M. musculus	Galntl6	UDP-N-acetyl-alpha-D-galactosamine:polypeptide N-acetylgalactosaminyltransferase-like 6	GO:0018243 protein O-linked glycosylation via threonine;GO:0006493 protein O-linked glycosylation;GO:0018210 peptidyl-threonine modification	0	0	0	0	0	0	0	0	0	0	0	0	0	0	0	0	0	0
Bahd1	228536	symbol	M. musculus	228536	M. musculus	Bahd1	bromo adjacent homology domain containing 1	GO:0031507 heterochromatin assembly;GO:0070828 heterochromatin organization;GO:0031497 chromatin assembly	0	0	0	0	0	0	0	0	0	0	0	0	0	0	0	0	0	0
Fkbp11	66120	symbol	M. musculus	66120	M. musculus	Fkbp11	FK506 binding protein 11		0	0	0	0	0	0	0	0	0	0	0	0	0	0	0	0	0	0
Prex1	277360	symbol	M. musculus	277360	M. musculus	Prex1	phosphatidylinositol-3,4,5-trisphosphate-dependent Rac exchange factor 1	GO:1900026 positive regulation of substrate adhesion-dependent cell spreading;GO:0030593 neutrophil chemotaxis;GO:1900024 regulation of substrate adhesion-dependent cell spreading	1	0	1	0	0	0	0	0	0	0	0	0	0	0	0	0	0	0
Ppp1r3b	244416	symbol	M. musculus	244416	M. musculus	Ppp1r3b	protein phosphatase 1, regulatory subunit 3B	GO:0005981 regulation of glycogen catabolic process;GO:0005979 regulation of glycogen biosynthetic process;GO:0005980 glycogen catabolic process	0	0	0	0	0	0	0	0	0	0	1	0	0	0	0	0	0	0
Pnmal1	71691	symbol	M. musculus	71691	M. musculus	Pnmal1	PNMA-like 1	GO:0008150 biological_process	0	0	0	0	0	0	0	0	0	0	0	0	0	0	0	0	0	0
Nrap	18175	symbol	M. musculus	18175	M. musculus	Nrap	nebulin-related anchoring protein	GO:0071691 cardiac muscle thin filament assembly;GO:0055003 cardiac myofibril assembly;GO:0055013 cardiac muscle cell development	0	0	0	0	1	0	0	0	0	0	0	0	0	0	0	0	0	0
Igsf21	230868	symbol	M. musculus	230868	M. musculus	Igsf21	immunoglobulin superfamily, member 21	GO:0007157 heterophilic cell-cell adhesion via plasma membrane cell adhesion molecules;GO:0060074 synapse maturation;GO:0007156 homophilic cell adhesion via plasma membrane adhesion molecules	1	0	0	0	0	0	0	0	0	0	0	0	0	0	0	0	0	1
Rpl37a	19981	symbol	M. musculus	19981	M. musculus	Rpl37a	ribosomal protein L37a	GO:0006412 translation;GO:0043043 peptide biosynthetic process;GO:0043604 amide biosynthetic process	0	0	0	0	0	0	0	0	0	0	0	0	0	0	0	0	0	0
Kcna5	16493	symbol	M. musculus	16493	M. musculus	Kcna5	potassium voltage-gated channel, shaker-related subfamily, member 5	GO:0086050 membrane repolarization during bundle of His cell action potential;GO:0086052 membrane repolarization during SA node cell action potential;GO:0098914 membrane repolarization during atrial cardiac muscle cell action potential	0	0	0	0	0	0	1	0	0	0	0	1	0	0	0	0	0	0
Farp1	223254	symbol	M. musculus	223254	M. musculus	Farp1	FERM, RhoGEF (Arhgef) and pleckstrin domain protein 1 (chondrocyte-derived)	GO:0098942 retrograde trans-synaptic signaling by trans-synaptic protein complex;GO:0098974 postsynaptic actin cytoskeleton organization;GO:0099545 trans-synaptic signaling by trans-synaptic complex	1	0	0	0	0	0	0	0	0	0	0	0	0	0	0	0	0	0
Vps18	228545	symbol	M. musculus	228545	M. musculus	Vps18	VPS18 CORVET/HOPS core subunit	GO:0035542 regulation of SNARE complex assembly;GO:0046718 viral entry into host cell;GO:2000300 regulation of synaptic vesicle exocytosis	0	0	0	1	0	0	0	0	0	0	0	0	0	0	0	0	0	0
Gabrg2	14406	symbol	M. musculus	14406	M. musculus	Gabrg2	gamma-aminobutyric acid (GABA) A receptor, subunit gamma 2	GO:0071420 cellular response to histamine;GO:1904862 inhibitory synapse assembly;GO:0034776 response to histamine	1	0	0	0	0	0	0	0	0	0	0	0	0	0	0	0	0	0
Siva1	30954	symbol	M. musculus	30954	M. musculus	Siva1	SIVA1, apoptosis-inducing factor	GO:1901030 positive regulation of mitochondrial outer membrane permeabilization involved in apoptotic signaling pathway;GO:1901028 regulation of mitochondrial outer membrane permeabilization involved in apoptotic signaling pathway;GO:0006924 activation-induced cell death of T cells	0	0	0	0	0	0	0	0	0	0	0	0	0	0	0	0	0	0
Hoxc13	15422	symbol	M. musculus	15422	M. musculus	Hoxc13	homeobox C13	GO:0043587 tongue morphogenesis;GO:0035878 nail development;GO:0043586 tongue development	0	1	0	0	0	0	0	0	0	0	0	0	0	0	0	0	1	0
Ror2	26564	symbol	M. musculus	26564	M. musculus	Ror2	receptor tyrosine kinase-like orphan receptor 2	GO:0045651 positive regulation of macrophage differentiation;GO:1900020 positive regulation of protein kinase C activity;GO:0030538 embryonic genitalia morphogenesis	0	1	1	0	0	0	0	0	0	0	0	1	0	1	0	0	0	0
Nphp3	74025	symbol	M. musculus	74025	M. musculus	Nphp3	nephronophthisis 3 (adolescent)	GO:0071909 determination of stomach left/right asymmetry;GO:0071908 determination of intestine left/right asymmetry;GO:0035469 determination of pancreatic left/right asymmetry	0	1	0	0	0	0	0	0	0	0	0	1	0	0	0	1	0	0
Zfp872	619310	symbol	M. musculus	619310	M. musculus	Zfp872	zinc finger protein 872	GO:0008150 biological_process	0	0	0	0	0	0	0	0	0	0	0	0	0	0	0	0	0	0
4930524C18Rik	75822	symbol	M. musculus	75822	M. musculus	4930524C18Rik	RIKEN cDNA 4930524C18 gene		0	0	0	0	0	0	0	0	0	0	0	0	0	0	0	0	0	0
Fbxo8	50753	symbol	M. musculus	50753	M. musculus	Fbxo8	F-box protein 8	GO:0032012 regulation of ARF protein signal transduction;GO:0032011 ARF protein signal transduction;GO:0046578 regulation of Ras protein signal transduction	1	0	0	0	0	0	0	0	0	0	0	0	0	0	0	0	0	0
Gm20877	100041550	symbol	M. musculus	100041550	M. musculus	Gm20877	predicted gene, 20877		0	0	0	0	0	0	0	0	0	0	0	0	0	0	0	0	0	0

## Sheet: Enrichment_HyperDMRs
GroupID	Category	Term	Description	LogP	Log(q-value)	InTerm_InList	Genes	Symbols
1_Summary	GO Biological Processes	GO:0098989	NMDA selective glutamate receptor signaling pathway	-5.72833	-1.46659	3/4	14812,21844,545156,14406,18163,22142,29867,74342,223254,230868,319476,319613,13429,15980,12160,18209,277360,50753,227801	Grin2b,Tiam1,Kalrn,Gabrg2,Ctnnd2,Tuba1a,Cabp1,Lrrtm1,Farp1,Igsf21,Lrtm1,Sybu,Dnm1,Ifngr2,Bmp5,Ntn3,Prex1,Fbxo8,Dennd1a
1_Member	GO Biological Processes	GO:0098989	NMDA selective glutamate receptor signaling pathway	-5.72833	-1.46659	3/4	14812,21844,545156	Grin2b,Tiam1,Kalrn
1_Member	GO Biological Processes	GO:0050808	synapse organization	-3.61678	-0.165697	12/453	14406,14812,18163,21844,22142,29867,74342,223254,230868,319476,319613,545156	Gabrg2,Grin2b,Ctnnd2,Tiam1,Tuba1a,Cabp1,Lrrtm1,Farp1,Igsf21,Lrtm1,Sybu,Kalrn
1_Member	GO Biological Processes	GO:0035235	ionotropic glutamate receptor signaling pathway	-3.61223	-0.165697	3/16	14812,21844,545156	Grin2b,Tiam1,Kalrn
1_Member	GO Biological Processes	GO:0098885	modification of postsynaptic actin cytoskeleton	-3.61223	-0.165697	3/16	21844,29867,545156	Tiam1,Cabp1,Kalrn
1_Member	GO Biological Processes	GO:0050803	regulation of synapse structure or activity	-3.46589	-0.165697	9/277	13429,14812,21844,22142,74342,223254,319476,319613,545156	Dnm1,Grin2b,Tiam1,Tuba1a,Lrrtm1,Farp1,Lrtm1,Sybu,Kalrn
1_Member	GO Biological Processes	GO:0099010	modification of postsynaptic structure	-2.97037	-0.0096594	3/26	21844,29867,545156	Tiam1,Cabp1,Kalrn
1_Member	GO Biological Processes	GO:0099563	modification of synaptic structure	-2.66586	0	3/33	21844,29867,545156	Tiam1,Cabp1,Kalrn
1_Member	GO Biological Processes	GO:0099173	postsynapse organization	-2.3577	0	6/195	14812,18163,21844,74342,223254,545156	Grin2b,Ctnnd2,Tiam1,Lrrtm1,Farp1,Kalrn
1_Member	GO Biological Processes	GO:0050807	regulation of synapse organization	-2.28954	0	7/267	14812,21844,22142,74342,223254,319476,545156	Grin2b,Tiam1,Tuba1a,Lrrtm1,Farp1,Lrtm1,Kalrn
1_Member	GO Biological Processes	GO:0007215	glutamate receptor signaling pathway	-2.19529	0	4/94	14812,15980,21844,545156	Grin2b,Ifngr2,Tiam1,Kalrn
1_Member	GO Biological Processes	GO:0097061	dendritic spine organization	-2.19529	0	4/94	14812,18163,21844,545156	Grin2b,Ctnnd2,Tiam1,Kalrn
1_Member	GO Biological Processes	GO:0106027	neuron projection organization	-2.07197	0	4/102	14812,18163,21844,545156	Grin2b,Ctnnd2,Tiam1,Kalrn
1_Member	GO Biological Processes	GO:0016358	dendrite development	-2.06878	0	7/294	12160,18163,18209,21844,223254,277360,545156	Bmp5,Ctnnd2,Ntn3,Tiam1,Farp1,Prex1,Kalrn
1_Member	GO Biological Processes	GO:0046578	regulation of Ras protein signal transduction	-2.03602	0	6/228	21844,50753,223254,227801,277360,545156	Tiam1,Fbxo8,Farp1,Dennd1a,Prex1,Kalrn
2_Summary	GO Biological Processes	GO:0007423	sensory organ development	-3.50721	-0.165697	14/608	11994,12160,13388,13649,14812,15422,15444,16842,19130,22283,23965,26564,108013,252973,74025,100039795,18032,20541,20190	Pcdh15,Bmp5,Dll1,Egfr,Grin2b,Hoxc13,Hpca,Lef1,Prox1,Ush2a,Tenm3,Ror2,Celf4,Grhl2,Nphp3,Ildr2,Nfix,Slc8a1,Ryr1
2_Member	GO Biological Processes	GO:0007423	sensory organ development	-3.50721	-0.165697	14/608	11994,12160,13388,13649,14812,15422,15444,16842,19130,22283,23965,26564,108013,252973	Pcdh15,Bmp5,Dll1,Egfr,Grin2b,Hoxc13,Hpca,Lef1,Prox1,Ush2a,Tenm3,Ror2,Celf4,Grhl2
2_Member	GO Biological Processes	GO:0031016	pancreas development	-3.17183	-0.0861818	5/89	12160,13388,19130,74025,100039795	Bmp5,Dll1,Prox1,Nphp3,Ildr2
2_Member	GO Biological Processes	GO:0021697	cerebellar cortex formation	-2.87497	0	3/28	13388,18032,19130	Dll1,Nfix,Prox1
2_Member	GO Biological Processes	GO:0043583	ear development	-2.5122	0	7/243	11994,12160,13388,15444,19130,22283,26564	Pcdh15,Bmp5,Dll1,Hpca,Prox1,Ush2a,Ror2
2_Member	GO Biological Processes	GO:0021696	cerebellar cortex morphogenesis	-2.3948	0	3/41	13388,18032,19130	Dll1,Nfix,Prox1
2_Member	GO Biological Processes	GO:0002065	columnar/cuboidal epithelial cell differentiation	-2.25655	0	5/144	11994,12160,13388,16842,19130	Pcdh15,Bmp5,Dll1,Lef1,Prox1
2_Member	GO Biological Processes	GO:0048568	embryonic organ development	-2.2512	0	10/494	11994,12160,13388,13649,16842,19130,20541,26564,74025,252973	Pcdh15,Bmp5,Dll1,Egfr,Lef1,Prox1,Slc8a1,Ror2,Nphp3,Grhl2
2_Member	GO Biological Processes	GO:0048839	inner ear development	-2.18392	0	6/212	11994,13388,15444,19130,22283,26564	Pcdh15,Dll1,Hpca,Prox1,Ush2a,Ror2
2_Member	GO Biological Processes	GO:0003007	heart morphogenesis	-2.17151	0	7/281	12160,13388,19130,20190,20541,74025,252973	Bmp5,Dll1,Prox1,Ryr1,Slc8a1,Nphp3,Grhl2
2_Member	GO Biological Processes	GO:0021587	cerebellum morphogenesis	-2.10533	0	3/52	13388,18032,19130	Dll1,Nfix,Prox1
2_Member	GO Biological Processes	GO:0030902	hindbrain development	-2.02411	0	5/164	12160,13388,16842,18032,19130	Bmp5,Dll1,Lef1,Nfix,Prox1
2_Member	GO Biological Processes	GO:0021575	hindbrain morphogenesis	-2.01677	0	3/56	13388,18032,19130	Dll1,Nfix,Prox1
3_Summary	GO Biological Processes	GO:0030335	positive regulation of cell migration	-3.48158	-0.165697	13/539	11479,13649,16782,16842,19130,20347,20541,21844,26564,26903,106512,277360,330662,14764,18209,54712,56066,319476	Acvr1b,Egfr,Lamc2,Lef1,Prox1,Sema3b,Slc8a1,Tiam1,Ror2,Dysf,Gpsm3,Prex1,Dock1,Ptgdr2,Ntn3,Plxnc1,Cxcl11,Lrtm1
3_Member	GO Biological Processes	GO:0030335	positive regulation of cell migration	-3.48158	-0.165697	13/539	11479,13649,16782,16842,19130,20347,20541,21844,26564,26903,106512,277360,330662	Acvr1b,Egfr,Lamc2,Lef1,Prox1,Sema3b,Slc8a1,Tiam1,Ror2,Dysf,Gpsm3,Prex1,Dock1
3_Member	GO Biological Processes	GO:2000147	positive regulation of cell motility	-3.31723	-0.165697	13/561	11479,13649,16782,16842,19130,20347,20541,21844,26564,26903,106512,277360,330662	Acvr1b,Egfr,Lamc2,Lef1,Prox1,Sema3b,Slc8a1,Tiam1,Ror2,Dysf,Gpsm3,Prex1,Dock1
3_Member	GO Biological Processes	GO:0051272	positive regulation of cellular component movement	-3.18245	-0.0861818	13/580	11479,13649,16782,16842,19130,20347,20541,21844,26564,26903,106512,277360,330662	Acvr1b,Egfr,Lamc2,Lef1,Prox1,Sema3b,Slc8a1,Tiam1,Ror2,Dysf,Gpsm3,Prex1,Dock1
3_Member	GO Biological Processes	GO:0040017	positive regulation of locomotion	-3.09382	-0.0625265	13/593	11479,13649,16782,16842,19130,20347,20541,21844,26564,26903,106512,277360,330662	Acvr1b,Egfr,Lamc2,Lef1,Prox1,Sema3b,Slc8a1,Tiam1,Ror2,Dysf,Gpsm3,Prex1,Dock1
3_Member	GO Biological Processes	GO:0006935	chemotaxis	-2.12937	0	11/597	14764,16842,18209,20347,21844,26903,54712,56066,106512,277360,319476	Ptgdr2,Lef1,Ntn3,Sema3b,Tiam1,Dysf,Plxnc1,Cxcl11,Gpsm3,Prex1,Lrtm1
3_Member	GO Biological Processes	GO:0042330	taxis	-2.11384	0	11/600	14764,16842,18209,20347,21844,26903,54712,56066,106512,277360,319476	Ptgdr2,Lef1,Ntn3,Sema3b,Tiam1,Dysf,Plxnc1,Cxcl11,Gpsm3,Prex1,Lrtm1
4_Summary	GO Biological Processes	GO:2000846	regulation of corticosteroid hormone secretion	-3.45372	-0.165697	3/18	14427,18976,56745,13649,18125,21844,319613,545156,100039795,14764,20661,228545	Galr1,Pomc,C1qtnf1,Egfr,Nos1,Tiam1,Sybu,Kalrn,Ildr2,Ptgdr2,Sort1,Vps18
4_Member	GO Biological Processes	GO:2000846	regulation of corticosteroid hormone secretion	-3.45372	-0.165697	3/18	14427,18976,56745	Galr1,Pomc,C1qtnf1
4_Member	GO Biological Processes	GO:0035930	corticosteroid hormone secretion	-3.38158	-0.165697	3/19	14427,18976,56745	Galr1,Pomc,C1qtnf1
4_Member	GO Biological Processes	GO:2000831	regulation of steroid hormone secretion	-3.12965	-0.0720361	3/23	14427,18976,56745	Galr1,Pomc,C1qtnf1
4_Member	GO Biological Processes	GO:0035929	steroid hormone secretion	-2.97037	-0.0096594	3/26	14427,18976,56745	Galr1,Pomc,C1qtnf1
4_Member	GO Biological Processes	GO:0046879	hormone secretion	-2.62559	0	9/365	13649,14427,18125,18976,21844,56745,319613,545156,100039795	Egfr,Galr1,Nos1,Pomc,Tiam1,C1qtnf1,Sybu,Kalrn,Ildr2
4_Member	GO Biological Processes	GO:0046883	regulation of hormone secretion	-2.57595	0	8/302	13649,14427,18125,18976,21844,56745,319613,545156	Egfr,Galr1,Nos1,Pomc,Tiam1,C1qtnf1,Sybu,Kalrn
4_Member	GO Biological Processes	GO:0009914	hormone transport	-2.56275	0	9/373	13649,14427,18125,18976,21844,56745,319613,545156,100039795	Egfr,Galr1,Nos1,Pomc,Tiam1,C1qtnf1,Sybu,Kalrn,Ildr2
4_Member	GO Biological Processes	GO:0007218	neuropeptide signaling pathway	-2.42453	0	4/81	14427,14764,18976,20661	Galr1,Ptgdr2,Pomc,Sort1
4_Member	GO Biological Processes	GO:0023061	signal release	-2.07872	0	10/524	13649,14427,18125,18976,21844,56745,228545,319613,545156,100039795	Egfr,Galr1,Nos1,Pomc,Tiam1,C1qtnf1,Vps18,Sybu,Kalrn,Ildr2
4_Member	GO Biological Processes	GO:0044060	regulation of endocrine process	-2.06012	0	3/54	14427,18976,56745	Galr1,Pomc,C1qtnf1
5_Summary	GO Biological Processes	GO:0048747	muscle fiber development	-3.335	-0.165697	5/82	12345,18175,20190,20541,26903,13388,18209,19130,20661,13649,23966,12160,16842	Capzb,Nrap,Ryr1,Slc8a1,Dysf,Dll1,Ntn3,Prox1,Sort1,Egfr,Tenm4,Bmp5,Lef1
5_Member	GO Biological Processes	GO:0048747	muscle fiber development	-3.335	-0.165697	5/82	12345,18175,20190,20541,26903	Capzb,Nrap,Ryr1,Slc8a1,Dysf
5_Member	GO Biological Processes	GO:0051146	striated muscle cell differentiation	-3.0557	-0.0492314	9/316	12345,13388,18175,18209,19130,20190,20541,20661,26903	Capzb,Dll1,Nrap,Ntn3,Prox1,Ryr1,Slc8a1,Sort1,Dysf
5_Member	GO Biological Processes	GO:0035051	cardiocyte differentiation	-2.48073	0	6/184	13388,13649,18175,19130,20541,23966	Dll1,Egfr,Nrap,Prox1,Slc8a1,Tenm4
5_Member	GO Biological Processes	GO:0042692	muscle cell differentiation	-2.39912	0	9/395	12345,13388,18175,18209,19130,20190,20541,20661,26903	Capzb,Dll1,Nrap,Ntn3,Prox1,Ryr1,Slc8a1,Sort1,Dysf
5_Member	GO Biological Processes	GO:0055002	striated muscle cell development	-2.37941	0	6/193	12345,18175,19130,20190,20541,26903	Capzb,Nrap,Prox1,Ryr1,Slc8a1,Dysf
5_Member	GO Biological Processes	GO:0055001	muscle cell development	-2.23313	0	6/207	12345,18175,19130,20190,20541,26903	Capzb,Nrap,Prox1,Ryr1,Slc8a1,Dysf
5_Member	GO Biological Processes	GO:0014706	striated muscle tissue development	-2.03521	0	9/451	12160,13388,16842,18175,19130,20190,20541,23966,26903	Bmp5,Dll1,Lef1,Nrap,Prox1,Ryr1,Slc8a1,Tenm4,Dysf
6_Summary	Reactome Gene Sets	R-MMU-397014	Muscle contraction	-3.31929	-0.165697	7/176	16518,18125,20190,20410,20541,26903,98932	Kcnj2,Nos1,Ryr1,Sorbs3,Slc8a1,Dysf,Myl9
6_Member	Reactome Gene Sets	R-MMU-397014	Muscle contraction	-3.31929	-0.165697	7/176	16518,18125,20190,20410,20541,26903,98932	Kcnj2,Nos1,Ryr1,Sorbs3,Slc8a1,Dysf,Myl9
6_Member	Reactome Gene Sets	R-MMU-445355	Smooth Muscle Contraction	-2.83003	0	3/29	20410,26903,98932	Sorbs3,Dysf,Myl9
7_Summary	GO Biological Processes	GO:0051481	negative regulation of cytosolic calcium ion concentration	-3.31349	-0.165697	3/20	16493,18125,20541,13649,14427,14812,20190,22066,56745,71877,320360,545156,16518,18976,23966,108013,26399	Kcna5,Nos1,Slc8a1,Egfr,Galr1,Grin2b,Ryr1,Trpc4,C1qtnf1,Efhc1,Ric3,Kalrn,Kcnj2,Pomc,Tenm4,Celf4,Map2k6
7_Member	GO Biological Processes	GO:0051481	negative regulation of cytosolic calcium ion concentration	-3.31349	-0.165697	3/20	16493,18125,20541	Kcna5,Nos1,Slc8a1
7_Member	GO Biological Processes	GO:0072507	divalent inorganic cation homeostasis	-2.56688	0	11/521	13649,14427,14812,16493,18125,20190,20541,22066,56745,71877,320360	Egfr,Galr1,Grin2b,Kcna5,Nos1,Ryr1,Slc8a1,Trpc4,C1qtnf1,Efhc1,Ric3
7_Member	GO Biological Processes	GO:0051480	regulation of cytosolic calcium ion concentration	-2.55502	0	9/374	14427,14812,16493,18125,20190,20541,22066,56745,320360	Galr1,Grin2b,Kcna5,Nos1,Ryr1,Slc8a1,Trpc4,C1qtnf1,Ric3
7_Member	GO Biological Processes	GO:0043279	response to alkaloid	-2.42453	0	4/81	18125,20190,20541,545156	Nos1,Ryr1,Slc8a1,Kalrn
7_Member	GO Biological Processes	GO:0006874	cellular calcium ion homeostasis	-2.38146	0	10/473	14427,14812,16493,18125,20190,20541,22066,56745,71877,320360	Galr1,Grin2b,Kcna5,Nos1,Ryr1,Slc8a1,Trpc4,C1qtnf1,Efhc1,Ric3
7_Member	GO Biological Processes	GO:0055074	calcium ion homeostasis	-2.28147	0	10/489	14427,14812,16493,18125,20190,20541,22066,56745,71877,320360	Galr1,Grin2b,Kcna5,Nos1,Ryr1,Slc8a1,Trpc4,C1qtnf1,Efhc1,Ric3
7_Member	GO Biological Processes	GO:0072503	cellular divalent inorganic cation homeostasis	-2.23326	0	10/497	14427,14812,16493,18125,20190,20541,22066,56745,71877,320360	Galr1,Grin2b,Kcna5,Nos1,Ryr1,Slc8a1,Trpc4,C1qtnf1,Efhc1,Ric3
7_Member	Reactome Gene Sets	R-MMU-5578775	Ion homeostasis	-2.12867	0	3/51	18125,20190,20541	Nos1,Ryr1,Slc8a1
7_Member	GO Biological Processes	GO:0044057	regulation of system process	-2.12418	0	11/598	13649,14427,16493,16518,18125,18976,20190,20541,23966,56745,108013	Egfr,Galr1,Kcna5,Kcnj2,Nos1,Pomc,Ryr1,Slc8a1,Tenm4,C1qtnf1,Celf4
7_Member	GO Biological Processes	GO:0006941	striated muscle contraction	-2.08997	0	5/158	16493,16518,18125,20541,26399	Kcna5,Kcnj2,Nos1,Slc8a1,Map2k6
7_Member	GO Biological Processes	GO:0042310	vasoconstriction	-2.08675	0	4/101	13649,16493,18125,20541	Egfr,Kcna5,Nos1,Slc8a1
7_Member	GO Biological Processes	GO:0097756	negative regulation of blood vessel diameter	-2.0006	0	4/107	13649,16493,18125,20541	Egfr,Kcna5,Nos1,Slc8a1
8_Summary	GO Biological Processes	GO:0006376	mRNA splice site selection	-2.9217	-0.00238711	3/27	14007,56195,108013	Celf2,Ptbp2,Celf4
8_Member	GO Biological Processes	GO:0006376	mRNA splice site selection	-2.9217	-0.00238711	3/27	14007,56195,108013	Celf2,Ptbp2,Celf4
8_Member	GO Biological Processes	GO:0000245	spliceosomal complex assembly	-2.28047	0	3/45	14007,56195,108013	Celf2,Ptbp2,Celf4
9_Summary	GO Biological Processes	GO:0060713	labyrinthine layer morphogenesis	-2.9217	-0.00238711	3/27	12160,16842,252973,13649,20541,11479,13388,14812,17685,68275,108013	Bmp5,Lef1,Grhl2,Egfr,Slc8a1,Acvr1b,Dll1,Grin2b,Msh2,Rpa1,Celf4
9_Member	GO Biological Processes	GO:0060713	labyrinthine layer morphogenesis	-2.9217	-0.00238711	3/27	12160,16842,252973	Bmp5,Lef1,Grhl2
9_Member	GO Biological Processes	GO:0001892	embryonic placenta development	-2.72473	0	5/112	12160,13649,16842,20541,252973	Bmp5,Egfr,Lef1,Slc8a1,Grhl2
9_Member	GO Biological Processes	GO:0060669	embryonic placenta morphogenesis	-2.70477	0	3/32	12160,16842,252973	Bmp5,Lef1,Grhl2
9_Member	GO Biological Processes	GO:0001701	in utero embryonic development	-2.45497	0	11/539	11479,12160,13388,13649,14812,16842,17685,20541,68275,108013,252973	Acvr1b,Bmp5,Dll1,Egfr,Grin2b,Lef1,Msh2,Slc8a1,Rpa1,Celf4,Grhl2
10_Summary	GO Biological Processes	GO:0021543	pallium development	-2.81184	0	6/158	13649,16842,19130,21335,71877,76510	Egfr,Lef1,Prox1,Tacc3,Efhc1,Trappc9
10_Member	GO Biological Processes	GO:0021543	pallium development	-2.81184	0	6/158	13649,16842,19130,21335,71877,76510	Egfr,Lef1,Prox1,Tacc3,Efhc1,Trappc9
11_Summary	GO Biological Processes	GO:0062012	regulation of small molecule metabolic process	-2.67397	0	9/359	12160,15444,17425,18125,18976,19130,56745,98496,244416,66612	Bmp5,Hpca,Foxk1,Nos1,Pomc,Prox1,C1qtnf1,Pid1,Ppp1r3b,Ormdl3
11_Member	GO Biological Processes	GO:0062012	regulation of small molecule metabolic process	-2.67397	0	9/359	12160,15444,17425,18125,18976,19130,56745,98496,244416	Bmp5,Hpca,Foxk1,Nos1,Pomc,Prox1,C1qtnf1,Pid1,Ppp1r3b
11_Member	GO Biological Processes	GO:0051055	negative regulation of lipid biosynthetic process	-2.15253	0	3/50	12160,19130,66612	Bmp5,Prox1,Ormdl3
11_Member	GO Biological Processes	GO:0062014	negative regulation of small molecule metabolic process	-2.11683	0	4/99	12160,15444,19130,98496	Bmp5,Hpca,Prox1,Pid1
12_Summary	GO Biological Processes	GO:0030111	regulation of Wnt signaling pathway	-2.62951	0	8/296	13205,13649,16842,18163,21844,26564,27373,74025,16493,14812,108013	Ddx3x,Egfr,Lef1,Ctnnd2,Tiam1,Ror2,Csnk1e,Nphp3,Kcna5,Grin2b,Celf4
12_Member	GO Biological Processes	GO:0030111	regulation of Wnt signaling pathway	-2.62951	0	8/296	13205,13649,16842,18163,21844,26564,27373,74025	Ddx3x,Egfr,Lef1,Ctnnd2,Tiam1,Ror2,Csnk1e,Nphp3
12_Member	GO Biological Processes	GO:1900087	positive regulation of G1/S transition of mitotic cell cycle	-2.45671	0	3/39	13205,13649,16493	Ddx3x,Egfr,Kcna5
12_Member	GO Biological Processes	GO:1902808	positive regulation of cell cycle G1/S phase transition	-2.20191	0	3/48	13205,13649,16493	Ddx3x,Egfr,Kcna5
12_Member	GO Biological Processes	GO:0060070	canonical Wnt signaling pathway	-2.17967	0	7/280	13205,13649,16842,18163,26564,27373,74025	Ddx3x,Egfr,Lef1,Ctnnd2,Ror2,Csnk1e,Nphp3
12_Member	GO Biological Processes	GO:0090263	positive regulation of canonical Wnt signaling pathway	-2.08675	0	4/101	13205,13649,26564,27373	Ddx3x,Egfr,Ror2,Csnk1e
12_Member	GO Biological Processes	GO:0060828	regulation of canonical Wnt signaling pathway	-2.0717	0	6/224	13205,13649,18163,26564,27373,74025	Ddx3x,Egfr,Ctnnd2,Ror2,Csnk1e,Nphp3
12_Member	GO Biological Processes	GO:1905114	cell surface receptor signaling pathway involved in cell-cell signaling	-2.06229	0	10/527	13205,13649,14812,16842,18163,21844,26564,27373,74025,108013	Ddx3x,Egfr,Grin2b,Lef1,Ctnnd2,Tiam1,Ror2,Csnk1e,Nphp3,Celf4
12_Member	GO Biological Processes	GO:0035567	non-canonical Wnt signaling pathway	-2.01677	0	3/56	21844,26564,27373	Tiam1,Ror2,Csnk1e
13_Summary	GO Biological Processes	GO:0031279	regulation of cyclase activity	-2.59179	0	3/35	14427,15444,18125,14812,26399	Galr1,Hpca,Nos1,Grin2b,Map2k6
13_Member	GO Biological Processes	GO:0031279	regulation of cyclase activity	-2.59179	0	3/35	14427,15444,18125	Galr1,Hpca,Nos1
13_Member	GO Biological Processes	GO:0051339	regulation of lyase activity	-2.489	0	3/38	14427,15444,18125	Galr1,Hpca,Nos1
13_Member	KEGG Pathway	mmu05014	Amyotrophic lateral sclerosis (ALS)	-2.10533	0	3/52	14812,18125,26399	Grin2b,Nos1,Map2k6
14_Summary	GO Biological Processes	GO:0010001	glial cell differentiation	-2.5521	0	7/239	13388,13649,16842,18032,22066,23966,26564,17285,333639,21844,11479,12160,18125,19716,20661,207667,387206	Dll1,Egfr,Lef1,Nfix,Trpc4,Tenm4,Ror2,Meox1,Mamld1,Tiam1,Acvr1b,Bmp5,Nos1,Bex1,Sort1,Skor1,Mir210
14_Member	GO Biological Processes	GO:0010001	glial cell differentiation	-2.5521	0	7/239	13388,13649,16842,18032,22066,23966,26564	Dll1,Egfr,Lef1,Nfix,Trpc4,Tenm4,Ror2
14_Member	GO Biological Processes	GO:0001756	somitogenesis	-2.50378	0	4/77	13388,16842,17285,26564	Dll1,Lef1,Meox1,Ror2
14_Member	GO Biological Processes	GO:0014002	astrocyte development	-2.489	0	3/38	13388,13649,26564	Dll1,Egfr,Ror2
14_Member	Reactome Gene Sets	R-MMU-157118	Signaling by NOTCH	-2.42533	0	3/40	13388,13649,333639	Dll1,Egfr,Mamld1
14_Member	GO Biological Processes	GO:0042063	gliogenesis	-2.39913	0	8/323	13388,13649,16842,18032,21844,22066,23966,26564	Dll1,Egfr,Lef1,Nfix,Tiam1,Trpc4,Tenm4,Ror2
14_Member	GO Biological Processes	GO:0048708	astrocyte differentiation	-2.34968	0	4/85	13388,13649,18032,26564	Dll1,Egfr,Nfix,Ror2
14_Member	GO Biological Processes	GO:0061053	somite development	-2.16333	0	4/96	13388,16842,17285,26564	Dll1,Lef1,Meox1,Ror2
14_Member	GO Biological Processes	GO:0071363	cellular response to growth factor stimulus	-2.08824	0	11/605	11479,12160,13388,13649,16842,18125,19716,20661,26564,207667,387206	Acvr1b,Bmp5,Dll1,Egfr,Lef1,Nos1,Bex1,Sort1,Ror2,Skor1,Mir210
14_Member	GO Biological Processes	GO:0035282	segmentation	-2.02866	0	4/105	13388,16842,17285,26564	Dll1,Lef1,Meox1,Ror2
14_Member	GO Biological Processes	GO:0070848	response to growth factor	-2.01828	0	11/619	11479,12160,13388,13649,16842,18125,19716,20661,26564,207667,387206	Acvr1b,Bmp5,Dll1,Egfr,Lef1,Nos1,Bex1,Sort1,Ror2,Skor1,Mir210
15_Summary	Reactome Gene Sets	R-MMU-422475	Axon guidance	-2.40673	0	7/254	13429,13649,14812,22142,54712,330662,545156	Dnm1,Egfr,Grin2b,Tuba1a,Plxnc1,Dock1,Kalrn
15_Member	Reactome Gene Sets	R-MMU-422475	Axon guidance	-2.40673	0	7/254	13429,13649,14812,22142,54712,330662,545156	Dnm1,Egfr,Grin2b,Tuba1a,Plxnc1,Dock1,Kalrn
16_Summary	GO Biological Processes	GO:0045494	photoreceptor cell maintenance	-2.3948	0	3/41	11994,22283,74025,11717,13388,13649,26399,68275,170439,100039795	Pcdh15,Ush2a,Nphp3,Ampd3,Dll1,Egfr,Map2k6,Rpa1,Elovl6,Ildr2
16_Member	GO Biological Processes	GO:0045494	photoreceptor cell maintenance	-2.3948	0	3/41	11994,22283,74025	Pcdh15,Ush2a,Nphp3
16_Member	GO Biological Processes	GO:0048871	multicellular organismal homeostasis	-2.29371	0	10/487	11717,11994,13388,13649,22283,26399,68275,74025,170439,100039795	Ampd3,Pcdh15,Dll1,Egfr,Ush2a,Map2k6,Rpa1,Nphp3,Elovl6,Ildr2
16_Member	GO Biological Processes	GO:0001895	retina homeostasis	-2.10533	0	3/52	11994,22283,74025	Pcdh15,Ush2a,Nphp3
16_Member	GO Biological Processes	GO:0035315	hair cell differentiation	-2.03823	0	3/55	11994,13388,22283	Pcdh15,Dll1,Ush2a
17_Summary	GO Biological Processes	GO:0008544	epidermis development	-2.34361	0	8/330	11479,11994,13388,13649,15422,22283,71529,252973,20190	Acvr1b,Pcdh15,Dll1,Egfr,Hoxc13,Ush2a,Kazn,Grhl2,Ryr1
17_Member	GO Biological Processes	GO:0008544	epidermis development	-2.34361	0	8/330	11479,11994,13388,13649,15422,22283,71529,252973	Acvr1b,Pcdh15,Dll1,Egfr,Hoxc13,Ush2a,Kazn,Grhl2
17_Member	GO Biological Processes	GO:0043588	skin development	-2.07646	0	7/293	11479,13388,13649,15422,20190,71529,252973	Acvr1b,Dll1,Egfr,Hoxc13,Ryr1,Kazn,Grhl2
18_Summary	GO Biological Processes	GO:0007157	heterophilic cell-cell adhesion via plasma membrane cell adhesion molecules	-2.20191	0	3/48	23965,23966,230868	Tenm3,Tenm4,Igsf21
18_Member	GO Biological Processes	GO:0007157	heterophilic cell-cell adhesion via plasma membrane cell adhesion molecules	-2.20191	0	3/48	23965,23966,230868	Tenm3,Tenm4,Igsf21

## Sheet: Annotation_HypoDMRs
Input ID	Gene ID	Type	Tax ID	Homologene Gene ID	Homologene Gene Tax ID	Gene Symbol	Description	Biological Process (GO)	GO:0045843 negative regulation of striate	GO:0043086 negative regulation of catalyt	GO:0003006 developmental process involved
Fstl5	213262	symbol	M. musculus	213262	M. musculus	Fstl5	follistatin-like 5	GO:0030154 cell differentiation;GO:0048869 cellular developmental process;GO:0007275 multicellular organism development	0	0	0
Zfp42	22702	symbol	M. musculus	22702	M. musculus	Zfp42	zinc finger protein 42	GO:2000653 regulation of genetic imprinting;GO:0007286 spermatid development;GO:0048515 spermatid differentiation	0	0	1
Tsc22d3	14605	symbol	M. musculus	14605	M. musculus	Tsc22d3	TSC22 domain family, member 3	GO:0070236 negative regulation of activation-induced cell death of T cells;GO:0070235 regulation of activation-induced cell death of T cells;GO:0070233 negative regulation of T cell apoptotic process	1	0	0
Snx12	55988	symbol	M. musculus	55988	M. musculus	Snx12	sorting nexin 12	GO:2000642 negative regulation of early endosome to late endosome transport;GO:1903650 negative regulation of cytoplasmic transport;GO:2000641 regulation of early endosome to late endosome transport	0	0	0
E030025P04Rik	268498	symbol	M. musculus	268498	M. musculus	E030025P04Rik	RIKEN cDNA E030025P04 gene	GO:0008150 biological_process	0	0	0
Asmt	107626	symbol	M. musculus	107626	M. musculus	Asmt	acetylserotonin O-methyltransferase	GO:2000019 negative regulation of male gonad development;GO:0030187 melatonin biosynthetic process;GO:1905940 negative regulation of gonad development	0	0	1
Mir5618	100885830	symbol	M. musculus	100885830	M. musculus	Mir5618	microRNA 5618		0	0	0
Ptx3	19288	symbol	M. musculus	19288	M. musculus	Ptx3	pentraxin related gene	GO:0044869 negative regulation by host of viral exo-alpha-sialidase activity;GO:0044866 modulation by host of viral exo-alpha-sialidase activity;GO:0052403 negative regulation by host of symbiont catalytic activity	0	1	1
Gm20826	100040160	symbol	M. musculus	100040160	M. musculus	Gm20826	predicted gene, 20826		0	0	0
Sox6	20679	symbol	M. musculus	20679	M. musculus	Sox6	SRY (sex determining region Y)-box 6	GO:0021778 oligodendrocyte cell fate specification;GO:2000741 positive regulation of mesenchymal stem cell differentiation;GO:0021780 glial cell fate specification	1	0	0
Xiap	11798	symbol	M. musculus	11798	M. musculus	Xiap	X-linked inhibitor of apoptosis	GO:1902530 positive regulation of protein linear polyubiquitination;GO:1990001 inhibition of cysteine-type endopeptidase activity involved in apoptotic process;GO:1902528 regulation of protein linear polyubiquitination	0	1	0
Rbmy	19657	symbol	M. musculus	19657	M. musculus	Rbmy	RNA binding motif protein, Y chromosome	GO:0048026 positive regulation of mRNA splicing, via spliceosome;GO:0050685 positive regulation of mRNA processing;GO:0033120 positive regulation of RNA splicing	0	0	0
Igf1r	16001	symbol	M. musculus	16001	M. musculus	Igf1r	insulin-like growth factor I receptor	GO:1904193 negative regulation of cholangiocyte apoptotic process;GO:1903944 negative regulation of hepatocyte apoptotic process;GO:0051389 inactivation of MAPKK activity	0	1	1
Hdac8	70315	symbol	M. musculus	70315	M. musculus	Hdac8	histone deacetylase 8	GO:0071922 regulation of cohesin loading;GO:0071921 cohesin loading;GO:1905634 regulation of protein localization to chromatin	0	0	0
Tmsb4x	19241	symbol	M. musculus	19241	M. musculus	Tmsb4x	thymosin, beta 4, X chromosome	GO:0042989 sequestering of actin monomers;GO:0051152 positive regulation of smooth muscle cell differentiation;GO:0014911 positive regulation of smooth muscle cell migration	1	0	0
Sall1	58198	symbol	M. musculus	58198	M. musculus	Sall1	spalt like transcription factor 1	GO:0003340 negative regulation of mesenchymal to epithelial transition involved in metanephros morphogenesis;GO:0072092 ureteric bud invasion;GO:0090190 positive regulation of branching involved in ureteric bud morphogenesis	0	0	0
Gm20554	328287	symbol	M. musculus	328287	M. musculus	Gm20554	predicted gene, 20554		0	0	0
Gm20854	100040911	symbol	M. musculus	100040911	M. musculus	Gm20854	predicted gene, 20854		0	0	0
Rhou	69581	symbol	M. musculus	69581	M. musculus	Rhou	ras homolog family member U	GO:0032488 Cdc42 protein signal transduction;GO:0016601 Rac protein signal transduction;GO:0008360 regulation of cell shape	0	0	0
Chordc1	66917	symbol	M. musculus	66917	M. musculus	Chordc1	cysteine and histidine-rich domain (CHORD)-containing, zinc-binding protein 1	GO:2000299 negative regulation of Rho-dependent protein serine/threonine kinase activity;GO:2000298 regulation of Rho-dependent protein serine/threonine kinase activity;GO:0010824 regulation of centrosome duplication	0	1	0
Olfr1320	236784	symbol	M. musculus	236784	M. musculus	Olfr1320	olfactory receptor 1320	GO:0007608 sensory perception of smell;GO:0007606 sensory perception of chemical stimulus;GO:0007600 sensory perception	0	0	0
Sp140	434484	symbol	M. musculus	434484	M. musculus	Sp140	Sp140 nuclear body protein	GO:0006357 regulation of transcription by RNA polymerase II;GO:0006366 transcription by RNA polymerase II;GO:0006355 regulation of transcription, DNA-templated	0	0	0
Hdac7	56233	symbol	M. musculus	56233	M. musculus	Hdac7	histone deacetylase 7	GO:0090050 positive regulation of cell migration involved in sprouting angiogenesis;GO:1903672 positive regulation of sprouting angiogenesis;GO:0090049 regulation of cell migration involved in sprouting angiogenesis	1	0	0

## Sheet: Enrichment_HypoDMRs
GroupID	Category	Term	Description	LogP	Log(q-value)	InTerm_InList	Genes	Symbols
1_Summary	GO Biological Processes	GO:0045843	negative regulation of striated muscle tissue development	-4.27894	-0.443357	3/75	14605,20679,56233,19241	Tsc22d3,Sox6,Hdac7,Tmsb4x
1_Member	GO Biological Processes	GO:0045843	negative regulation of striated muscle tissue development	-4.27894	-0.443357	3/75	14605,20679,56233	Tsc22d3,Sox6,Hdac7
1_Member	GO Biological Processes	GO:0048635	negative regulation of muscle organ development	-4.24474	-0.443357	3/77	14605,20679,56233	Tsc22d3,Sox6,Hdac7
1_Member	GO Biological Processes	GO:1901862	negative regulation of muscle tissue development	-4.22797	-0.443357	3/78	14605,20679,56233	Tsc22d3,Sox6,Hdac7
1_Member	GO Biological Processes	GO:0016202	regulation of striated muscle tissue development	-3.18498	0	3/176	14605,20679,56233	Tsc22d3,Sox6,Hdac7
1_Member	GO Biological Processes	GO:1901861	regulation of muscle tissue development	-3.16365	0	3/179	14605,20679,56233	Tsc22d3,Sox6,Hdac7
1_Member	GO Biological Processes	GO:0048634	regulation of muscle organ development	-3.15662	0	3/180	14605,20679,56233	Tsc22d3,Sox6,Hdac7
1_Member	GO Biological Processes	GO:0061061	muscle structure development	-2.35894	0	4/701	14605,19241,20679,56233	Tsc22d3,Tmsb4x,Sox6,Hdac7
1_Member	GO Biological Processes	GO:0007517	muscle organ development	-2.09977	0	3/425	14605,20679,56233	Tsc22d3,Sox6,Hdac7
1_Member	GO Biological Processes	GO:0014706	striated muscle tissue development	-2.02931	0	3/451	14605,20679,56233	Tsc22d3,Sox6,Hdac7
2_Summary	GO Biological Processes	GO:0043086	negative regulation of catalytic activity	-2.40153	0	4/682	11798,16001,19288,66917	Xiap,Igf1r,Ptx3,Chordc1
2_Member	GO Biological Processes	GO:0043086	negative regulation of catalytic activity	-2.40153	0	4/682	11798,16001,19288,66917	Xiap,Igf1r,Ptx3,Chordc1
3_Summary	GO Biological Processes	GO:0003006	developmental process involved in reproduction	-2.17162	0	4/792	16001,19288,22702,107626	Igf1r,Ptx3,Zfp42,Asmt
3_Member	GO Biological Processes	GO:0003006	developmental process involved in reproduction	-2.17162	0	4/792	16001,19288,22702,107626	Igf1r,Ptx3,Zfp42,Asmt
3_Member	GO Biological Processes	GO:0048608	reproductive structure development	-2.03193	0	3/450	16001,19288,107626	Igf1r,Ptx3,Asmt
3_Member	GO Biological Processes	GO:0061458	reproductive system development	-2.02147	0	3/454	16001,19288,107626	Igf1r,Ptx3,Asmt
