# Supplementary material for: Neuronal ensemble-specific DNA methylation strengthens engram stability
Source: Nat Commun. 2020 Jan 31;11:639. doi: 10.1038/s41467-020-14498-4 (PMC6994722; doi:10.1038/s41467-020-14498-4)
Supplement: Supplementary file 7 — Source Data [file 41467_2020_14498_MOESM7_ESM.xlsx]

## Sheet: Read me
This file includes the source data used in Figures of the paper entitled 'Neuronal ensemble-specific DNA methylation strengthens engram stability' by Gulmez Karaca et al.
Each tab refers to an individual figure panel.

## Sheet: Fig 1b
Correlation analysis of HA and 5mC signals in primary hippocampal cultures infected with rAAV-E-SARE
Infected with	E-SARE-HA-GFP			E-SARE-HA-Dnmt3a2
	HA-signal intensity (a.u)	5mC signal intensity (a.u)		HA-signal intensity (a.u)	5mC signal intensity (a.u)
	24.9873	26.9206		24.3986	18.6949
	9.84972	19.2516		35.086	15.2344
	23.0904	25.1593		8.52633	12.0259
	28.36	16.2187		22.8728	23.1603
	8.59632	31.5252		6.02185	13.7432
	9.6524	30.9329		15.0858	18.4487
	22.2839	21.3759		2.8162	25.0004
	30.0067	30.4329		0.999026	5.92657
	17.2277	31.7698		47.9234	21.3795
	14.9902	27.0026		14.6617	18.3373
	5.41531	72.6036		17.1695	29.2145
	14.1281	24.1966		16.7073	14.0844
	24.4581	35.1125		16.2011	14.7038
	36.867	40.4925		16.6366	20.0107
	19.0415	21.1752		7.33429	11.5986
	11.4319	32.6597		21.2658	23.2949
	12.0591	32.2676		28.0153	27.5308
	34.5155	35.9678		14.6898	37.5048
	12.9922	71.1048		10.1784	15.9733
	24.7191	63.6141		9.23987	29.3433
	22.2596	76.1193		12.24	22.3859
	12.7877	100		34.1131	33.5466
	14.4511	38.7961		9.29041	10.6774
	15.6032	94.7545		37.0908	33.8863
	30.5638	59.9204		16.6996	20.8732
	45.0989	73.9072		31.5832	22.9548
	52.6222	21.1243		13.6517	20.2657
	8.70677	18.2887		23.8021	18.7992
	9.4612	20.3571		11.2154	20.7595
	25.3561	22.7773		27.2361	16.8104
	89.8059	32.659		44.542	48.2204
	25.788	19.6028		10.3407	11.7343
	26.3999	16.4891		7.17729	11.5891
	38.3998	16.0738		33.3744	46.0674
	22.722	19.7273		10.3966	30.3577
	26.2571	28.8474		73.1924	48.3644
	20.0332	18.8875		6.07498	15.4373
	84.5791	19.3118		26.8316	47.5001
	11.2274	7.97091		4.79964	10.7341
	27.1516	19.4697		19.4105	75.2517
	11.2023	7.67571		6.45587	71.511
	12.792	21.7835		14.76	12.6173
	26.5086	27.0476		24.988	46.6485
	15.9345	17.9293		69.9723	56.9482
	5.52115	5.07486		24.4236	64.8781
	9.56116	11.3165		24.078	25.5165
	29.1403	41.7382		100	60.3807
	22.9594	23.3738		8.4807	10.2796
	53.3877	18.6616		47.5223	100
	16.1731	24.5465		5.05484	9.48849
	66.4691	15.7217		19.9118	13.5277
	100	44.4314		16.2064	29.6753
	12.5757	27.7183		20.287	22.1998
	14.7152	34.1189		13.0271	18.2489
	35.1572	29.8788		3.80981	8.37407
	26.1879	22.5077		17.5874	17.2869
	79.3023	20.9911		4.79834	9.87212
	38.3691	32.1117		8.80052	20.6039
	16.9633	24.6804		5.66039	10.4713
	50.0659	32.15		10.0962	23.4125
	39.1334	22.0535		16.9915	24.3155
	18.4775	18.7455		10.478	28.4874
	31.8706	24.24		10.4354	24.2333
	49.3136	18.6275		4.1249	10.6834
	26.0512	19.4631		27.2182	22.4257
	21.708	35.825		18.379	14.481
	13.7607	20.51		17.5606	27.4431
	51.3678	20.3861		33.6536	19.1273
	7.70971	14.7837		4.52514	23.6757
	16.6248	14.3088		3.678	20.6862
	21.2951	20.4042		21.156	26.78
	5.87046	11.3337		25.0708	26.3421
	4.62334	11.8739		21.8183	20.9614
	33.3983	42.9348		17.3516	21.4558
	8.50701	40.4801		26.2987	23.3761
	7.43454	27.6748		29.1656	22.4772
	13.2001	30.2358		16.7903	18.1839
	8.07312	19.0303		3.96739	17.8929
	19.0477	43.6001		24.4927	25.1829
	22.5437	15.4498		15.4619	25.5321
	25.888	37.3235		7.80148	8.10642
				15.9306	21.8263
				6.29874	23.1993
				7.95885	15.7551
				13.6866	19.3822
				21.4993	18.9031
				4.70243	37.4966
				4.30572	26.1302
				18.2833	20.0034
				4.22314	20.402
				8.93166	19.6637
				17.5782	21.0878
				33.7581	22.5403
				22.2303	22.284
				9.28538	18.5018
				20.2356	25.6089
				9.1524	17.6069
				19.4016	18.9099
				12.9704	22.9399
				60.639	25.3784
				19.922	15.1986
				17.7906	17.5415
				11.0219	12.4292
				13.95	15.5474
				5.08501	8.6589
				12.2566	30.5463
				26.1694	23.3032
				21.0454	16.8554
				27.3953	22.296
				16.7409	14.9303
				20.465	19.7008
				15.8149	26.6318
				17.395	14.0584
				14.8385	16.7735
				12.9298	18.8402
				22.5911	19.8653
				7.69305	11.2295

## Sheet: Fig 1c 
Freezing percentage in a total of 300s
	E-SARE-HA-GFP	E-SARE-HA-Dnmt3a2
	26.83	31.77
	18.6	50.03
	41.13	24.27
	17.03	51.2
	13.77	53.63
	39.9	35.8
	41.2	32.43
	24.07	42.2
	16.63	49.8333
	48.63	43.0667
	42.13	63.3333
	36.3333	25.9
	30.1333	55.7667
	48.6333
	44.9333
	45.5

## Sheet: Fig 1d
Freezing percentage in a total of 300s
	E-SARE-HA-LacZ	E-SARE-HA-Dnmt3a2
	26.0333	15
	10.3333	8.63333
	11.9667	17.5667
	10.2667	25.5
	19.8	14.6
	26.9667	20.5667
	27.8333	29.5333

## Sheet: Fig 2b
Freezing percentage in a total of 300s
	Cre-loxP-GFP	Cre-loxP-HA-Dnmt3a2
	46.0667	49.4667
	41.8	42.9667
	47.6667	35.4333
	55.9	28.9667
	37.0333	19.8667
	16.9	40.8
	24.0333	24.4667
	68.7	46.8333
	42.5333
	43.8667

## Sheet: Fig 2f
Observed overlap/statistical chance overlap
		Cre-loxP-GFP	Cre-loxP-HA-Dnmt3a2
		1.85694	0
		1.27778	0
		0	1.58854
		0.996732	1.46515

## Sheet: Fig 2g
% of Arc-positive cells in the mouse DG
		Cre-loxP-GFP	Cre-loxP-HA-Dnmt3a2
		0.694064	0.786885
		0.985507	0.530348
		0.749741	0.874317
		0.808743	1.2151

## Sheet: Fig 3c 
Observed overlap/statistical chance overlap
		Total DG			Upper blade DG			Lower blade DG
		E-SARE-HA-LacZ	E-SARE-HA-Dnmt3a2		E-SARE-HA-LacZ	E-SARE-HA-Dnmt3a2		E-SARE-HA-LacZ	E-SARE-HA-Dnmt3a2
		0.555489	3.60909		0	3.25082		1.95799	2.45292
		5.33894	7.51686		2.24455	10.1647		11.8229	0
		1.45896	6.37893		1.84943	4.1029		0.961283	13.5102
		5.65698	3.4419		6.55976	6.13772		0	0
		1.97918	9.1944		2.94021	10.7116		0	5.49655
		5.47025	10.7932		7.19662	10.1407		1.82783	0
		2.21157			1.79788			5.6105

## Sheet: Fig 3d
Normalized reactivation rate in the mouse DG
		Total DG			Upper blade DG			Lower blade DG
		E-SARE-HA-LacZ	E-SARE-HA-Dnmt3a2		E-SARE-HA-LacZ	E-SARE-HA-Dnmt3a2		E-SARE-HA-LacZ	E-SARE-HA-Dnmt3a2
		0.272226	1.95359		0	2.41332		0.595103	0.845218
		1.34027	2.1657		0.617748	3.78256		3.10115	0
		0.824461	3.29851		1.18481	2.30917		0.30375	5.81149
		1.56304	1.76762		2.19744	2.37074		0	0
		0.756066	3.69555		1.05564	4.18266		0	4.86223
		1.59489	3.6462		1.43374	4.71319		1.925	3.04583
		0.649046			0.510621			1.075

## Sheet: Fig 3e
% of Fos_and_GFP-positive cells in the mouse DG
		Total DG			Upper blade DG			Lower blade DG
		E-SARE-HA-LacZ	E-SARE-HA-Dnmt3a2		E-SARE-HA-LacZ	E-SARE-HA-Dnmt3a2		E-SARE-HA-LacZ	E-SARE-HA-Dnmt3a2
		0.018815	0.0967443		0	0.163298		0.0434292	0.0281351
		0.121564	0.120067		0.0732768	0.204621		0.198203	0
		0.108958	0.342553		0.16053	0.301253		0.0338632	0.384958
		0.106274	0.0517803		0.16437	0.0879823		0	0
		0.0457506	0.174498		0.0787984	0.211178		0	0.0951534
		0.123731	0.107615		0.17312	0.170412		0.0449915	0
		0.0388462			0.0361176			0.0445593

[truncated: 29 more sheets: Fig 4c, Fig 4d, Fig 4e, Sup. Fig 1c, Sup. Fig 1e, Sup. Fig 2b, Sup. Fig 2d, Sup. Fig 2e, Sup. Fig 2f, Sup. Fig 2g, Sup. Fig 3a, Sup. Fig 3b, Sup. Fig 4b, Sup. Fig 4c, Sup. Fig 4d, Sup. Fig 4e, Sup. Fig 5b, Sup. Fig 5c, Sup. Fig 5d, Sup. Fig 6c …]
